# Supplementary material for: Macrophage Heterogeneity in the Intestinal Cells of Salmon: Hints From Transcriptomic and Imaging Data
Source: Front Immunol. 2021 Dec 23;12:798156. doi: 10.3389/fimmu.2021.798156 (PMC8733388; doi:10.3389/fimmu.2021.798156)
Supplement: Supplementary file 4 [file DataSheet_1.xlsx]

## Sheet: Details of miRNA data
	Macrophage Heterogeneity in the Intestinal Cells of Salmon: Hints From Transcriptomic and Imaging Data
	Youngjin Park, Qirui Zhang, Jorge M.O. Fernandes, Geert F. Wiegertjes, and Viswanath Kiron
	Supplementary Table 1. Details of raw, clean and mapped reads in microRNA dataset.
	Groups*	Sample codes	Raw reads	Clean reads	Mapped reads	Mapped %
	AIC	AIC1	26608890	21463160	3726222	0.188
	AIC	AIC2	27535079	23957743	5263643	0.243
	AIC	AIC3	33968889	29440202	6884530	0.264
	AIC	AIC4	39962327	35165417	11407860	0.341
	AIC	AIC5	33239412	24700980	4545988	0.193
	AIC	AIC6	27344360	20106792	4089693	0.215
	AKC	AKC1	36439656	31870692	15934581	0.539
	AKC	AKC2	29458328	25088829	10204611	0.445
	AKC	AKC3	37069631	32441338	11422923	0.389
	AKC	AKC4	35144755	28290815	5465346	0.233
	AKC	AKC5	28278201	21026958	7567940	0.37
	AKC	AKC6	35631141	29604234	11709694	0.416
	* AIC: Adherent cells from distal intestine, AKC: Adherent cells from head kidney.

## Sheet: equally abundant mRNAs
Macrophage Heterogeneity in the Intestinal Cells of Salmon: Hints From Transcriptomic and Imaging Data
Youngjin Park, Qirui Zhang, Jorge M.O. Fernandes, Geert F. Wiegertjes, and Viswanath Kiron
Supplementary Table 2. Top thirty macrophage-related genes that are equally abundant in adherent cells from distal intestine and head kidney.
Gene ID	Symbol	Description	BaseMean 1	Log2FC 2
LOC106560288	serbp1a	Plasminogen activator inhibitor 1 RNA-binding protein-like	4829	0.004
LOC100136528	ran1	Ran protein	3237	-0.004
LOC100194661	cnbp	CCHC-type zinc finger, nucleic acid binding protein	2012	0.003
LOC106611171	calm1	Calmodulin 1	1361	-0.002
LOC106606196	slc16a3	Monocarboxylate transporter 4-like	1345	-0.001
LOC100196549	romo1	Reactive oxygen species modulator 1	1034	0
LOC106566174	sp1	Sp1 transcription factor	845	0.003
LOC100194901	rab6c	Ras-related protein Rab-6C	623	0.001
LOC106570994	rab10	Ras-related protein Rab-10 pseudogene	613	0.002
LOC106572095	ccnl2	Cyclin-I-like	549	0.003
LOC106608187	zfan3	AN1-type zinc finger protein 3-like	540	-0.001
LOC106580924	sorl1	Sortilin related receptor 1	510	-0.002
LOC106589503	rai1	Retinoic acid-induced protein 1-like	487	-0.002
LOC106576790	znf518a	Zinc finger protein 518A-like	396	0.002
LOC106575550	ddx3x	ATP-dependent RNA helicase DDX3X-like	353	0.002
LOC106582756	mst1ra	Macrophage-stimulating protein receptor-like	349	0.001
LOC106612069	dpf2l	Zinc finger protein ubi-d4-like	332	-0.001
LOC100380559	myef2	Myelin expression factor 2	323	-0.002
LOC106563587	prdx4	Peroxiredoxin-4-like	276	-0.002
LOC106589519	znf420	Zinc finger protein 420-like	248	0.002
LOC106575781	tuba8l2	Tubulin alpha chain-like	212	0.004
LOC106605589	ceacam18	Carcinoembryonic antigen-related cell adhesion molecule 18-like	157	0
LOC106613791	cks2	Cyclin-dependent kinases regulatory subunit 1-like	127	-0.001
LOC100195338	ctl2	Choline transporter-like protein 2	125	-0.002
LOC100286477	myo1e	Myosin IE	59	0.004
LOC100195309	zn214	Zinc finger protein 214	58	-0.003
LOC106575882	znf146	Zinc finger protein OZF-like	52	0.004
LOC106595099	zcwpw2	Zinc finger CW-type PWWP domain protein 2-like	35	0.001
LOC106577531	bcam	Basal cell adhesion molecule-like	20	0.004
LOC106573576	pip5k1c	Phosphatidylinositol 4-phosphate 5-kinase type-1 gamma-like	18	-0.001
1 BaseMean = average of the normalized read counts in all libraries.
2 Log2 fold change between AIC and AKC.

## Sheet: equally abundant miRNAs
Macrophage Heterogeneity in the Intestinal Cells of Salmon: Hints From Transcriptomic and Imaging Data
Youngjin Park, Qirui Zhang, Jorge M.O. Fernandes, Geert F. Wiegertjes, and Viswanath Kiron
Supplementary Table 3. Top thirty equally abundant macrophage-related miRNAs in adherent cells from distal intestine and head kidney and their potential target mRNAs.
miRNA	BaseMean 1	LOG2FC 2	Target number
ssa-let-7b-5p	711968	0.905	1
ssa-miR-150-5p	81792	-0.56	2
ssa-miR-30b-5p	59008	0.448	0
ssa-let-7j-5p	52386	-0.275	0
ssa-let-7e-5p	38601	0.16	0
ssa-miR-462a-5p	34375	-0.5	0
ssa-let-7g-5p	31523	0.491	0
ssa-let-7c-5p	14848	-0.613	0
ssa-let-7h-5p	13739	0.384	1
ssa-miR-128-3p	8917	0.082	1
ssa-miR-125b-5p	8346	-0.094	2
ssa-miR-16a-5p	6581	-0.909	0
ssa-let-7f-5p	5489	0.376	0
ssa-let-7i-5p	3941	-0.192	1
ssa-miR-15a-5p	3335	-0.429	0
ssa-miR-26a-5p	3200	-0.137	1
ssa-miR-146a-5p	1633	-0.71	0
ssa-let-7d-5p	1621	0.097	1
ssa-miR-129-5p	1036	0.771	2
ssa-miR-139-5p	604	-0.788	7
ssa-miR-103-3p	555	0.493	3
ssa-miR-24b-3p	512	0.847	0
ssa-miR-181b-5p	395	-0.906	5
ssa-miR-128-3-5p	364	-0.542	3
ssa-miR-33b-3p	179	0.883	1
ssa-miR-16c-5p	168	0.648	0
ssa-miR-29a-5p	127	-0.016	1
ssa-miR-462a-3p	117	-0.663	6
ssa-miR-455-3p	71	-0.159	5
ssa-miR-30a-3-3p	64	-0.703	17
1 BaseMean = average of the normalized read counts in all libraries.
2 Log2 fold change between AIC and AKC.

## Sheet: DEGs UPDOWN
Macrophage Heterogeneity in the Intestinal Cells of Salmon: Hints From Transcriptomic and Imaging Data
Youngjin Park, Qirui Zhang, Jorge M.O. Fernandes, Geert F. Wiegertjes, and Viswanath Kiron
Supplementary Table 4. Differentially expressed genes for up or downregulation in adherent cells from distal intestine of Atlantic salmon
Differentially expressed genes (up-regulation in AIC)
GENENO	Symbol	baseMean	log2FoldChange	lfcSE	stat	pvalue	padj	gene
gene39762	LOC106578701	1184.49	13.9191	0.998251	13.9435	3.44853e-44	5.84914e-42	LOC106578701
gene37939	LOC106576762	1699.91	13.4783	1.32108	10.2025	1.93251e-24	6.3786e-23	epcam
gene35551	LOC106574454	11141.6	13.3821	0.492716	27.1599	1.93417e-162	5.67544e-158	LOC106574454
gene41362	LOC106579860	1013.71	13.2134	1.29784	10.1811	2.40896e-24	7.88907e-23	stc1
gene31222	LOC106569925	723.424	13.2078	0.898415	14.7013	6.32616e-49	1.43898e-46	LOC106569925
gene47700	LOC100194779	897.259	13.0374	0.911159	14.3086	1.9341e-46	3.75844e-44	ndf1
gene49748	LOC106588292	597.972	12.9329	0.869722	14.8701	5.14983e-50	1.25926e-47	LOC106588292
gene44744	LOC106583415	592.951	12.921	0.92438	13.978	2.12426e-44	3.68164e-42	LOC106583415
gene41959	LOC106580802	3165.34	12.9111	0.725258	17.8021	6.80642e-71	5.87414e-68	LOC106580802
gene15846	LOC106609020	572.16	12.8692	2.16123	5.95456	2.60765e-09	1.73349e-08	LOC106609020
gene42916	LOC106581833	741.077	12.7614	0.879018	14.5178	9.34372e-48	1.94449e-45	LOC106581833
gene21403	LOC106560595	4281.84	12.7435	0.642569	19.8321	1.57219e-87	2.8833e-84	LOC106560595
gene45280	LOC100286464	23928.9	12.6557	0.599624	21.1061	6.99623e-99	1.71075e-95	rel3
gene24117	LOC106563244	1314.39	12.6211	0.937299	13.4654	2.50085e-41	3.39733e-39	LOC106563244
gene9446	LOC100195566	890.792	12.5459	0.93959	13.3525	1.1455e-40	1.43642e-38	t4s1
gene22700	LOC106561864	610.983	12.4828	0.959169	13.0141	1.01679e-38	1.0771e-36	LOC106561864
gene49702	LOC106588240	575.138	12.3958	0.912342	13.5868	4.7954e-42	6.86397e-40	LOC106588240
gene36380	LOC106575340	12182	12.372	0.59561	20.772	7.75793e-96	1.75108e-92	LOC106575340
gene49891	LOC106588285	555.541	12.3458	0.889808	13.8747	9.01899e-44	1.48677e-41	LOC106588285
gene15525	LOC106608662	367.793	12.2319	1.00638	12.1544	5.43606e-34	3.99776e-32	LOC106608662
gene6051	LOC106598496	3860.1	12.1935	0.491629	24.8021	8.49916e-136	8.31303e-132	LOC106598496
gene23386	LOC106562528	3558.88	12.1933	0.515819	23.6387	1.54147e-123	1.13079e-119	scg3
gene50277	LOC100136468	680.167	12.1566	1.35397	8.97848	2.74535e-19	5.65708e-18	agr2
gene24625	LOC106563775	928.616	12.1293	0.996565	12.1711	4.42869e-34	3.28159e-32	LOC106563775
gene45484	LOC100194811	462.335	12.081	0.883764	13.6699	1.5351e-42	2.28652e-40	tmm27
gene12591	LOC100195084	450.423	12.0427	0.9285	12.9701	1.8079e-38	1.88117e-36	cdh17
gene24624	LOC106563774	448.478	12.0368	0.937515	12.8391	9.90695e-38	9.78787e-36	LOC106563774
gene42309	LOC106581141	414.191	11.9218	0.916809	13.0036	1.16693e-38	1.2317e-36	LOC106581141
gene24365	LOC106563429	289.25	11.8849	1.05213	11.2961	1.3721e-29	7.01418e-28	LOC106563429
gene41911	LOC106580895	289.025	11.8841	1.08687	10.9343	7.90113e-28	3.49161e-26	LOC106580895
gene31843	LOC100196793	283.609	11.857	0.888116	13.3507	1.17299e-40	1.46464e-38	slc6a19
gene41401	LOC106580378	276.102	11.8182	1.07773	10.9658	5.5813e-28	2.49272e-26	LOC106580378
gene44029	LOC106582861	267.82	11.775	0.870823	13.5217	1.16493e-41	1.62002e-39	LOC106582861
gene56602	LOC100380491	266.663	11.7676	0.891991	13.1925	9.69074e-40	1.11076e-37	clrn3
gene48396	LOC106587169	266.194	11.7657	0.920766	12.7782	2.16998e-37	2.09453e-35	LOC106587169
gene25304	LOC106564453	265.868	11.7635	1.40939	8.34649	7.03227e-17	1.1239e-15	LOC106564453
gene47855	LOC106586622	490.506	11.6851	1.00325	11.6472	2.37054e-31	1.41667e-29	LOC106586622
gene40161	LOC106579340	246.21	11.6528	0.955754	12.1922	3.4195e-34	2.5794e-32	LOC106579340
gene41906	LOC106580757	245.205	11.6468	0.922904	12.6197	1.64397e-36	1.48428e-34	LOC106580757
gene24583	LOC106563735	241.186	11.6227	0.98487	11.8012	3.84615e-32	2.49134e-30	LOC106563735
gene12722	LOC100194429	223.95	11.5166	0.891228	12.9222	3.37563e-38	3.47547e-36	cck-l
gene15069	LOC106608257	311.063	11.5091	0.991783	11.6045	3.91158e-31	2.30015e-29	scg5
gene4238	LOC106582725	220.261	11.4921	0.958121	11.9944	3.80194e-33	2.63114e-31	LOC106582725
gene45418	LOC106584143	296.56	11.4403	0.937602	12.2016	3.04638e-34	2.30981e-32	LOC106584143
gene39084	LOC106577957	210.041	11.4233	0.918613	12.4354	1.67995e-35	1.38859e-33	LOC106577957
gene30324	LOC106569194	195.403	11.3197	0.973331	11.6299	2.90563e-31	1.72242e-29	LOC106569194
gene15510	LOC106608697	268.919	11.2991	0.887911	12.7254	4.2703e-37	4.01613e-35	LOC106608697
gene52536	LOC106591219	267.596	11.2913	0.906824	12.4515	1.37292e-35	1.16097e-33	LOC106591219
gene12140	LOC106605490	261.642	11.2598	0.897862	12.5406	4.47332e-36	3.90656e-34	LOC106605490
gene50222	LOC106588632	181.955	11.2163	1.10523	10.1484	3.3699e-24	1.09384e-22	LOC106588632
gene14236	LOC106607480	252.567	11.208	0.94147	11.9047	1.11804e-32	7.52447e-31	LOC106607480
gene17476	LOC106610528	178.42	11.1878	0.952013	11.7517	6.92086e-32	4.39564e-30	LOC106610528
gene31384	LOC106570253	343.391	11.1706	0.975358	11.4528	2.27633e-30	1.23464e-28	LOC106570253
gene32558	LOC106571539	173.676	11.15	0.929497	11.9958	3.74006e-33	2.59444e-31	LOC106571539
gene4351	LOC106583759	173.734	11.15	0.943523	11.8174	3.17396e-32	2.07424e-30	LOC106583759
gene6894	LOC106600611	469.9	11.1497	0.93915	11.8721	1.65235e-32	1.09943e-30	LOC106600611
gene80191	LOC106593352	173.191	11.1449	1.04564	10.6585	1.59211e-26	6.41723e-25	LOC106593352
gene36379	LOC106575294	172.321	11.1384	1.01957	10.9246	8.79728e-28	3.86435e-26	adcy10
gene31846	LOC106570712	167.053	11.0937	0.888052	12.4922	8.23821e-36	7.06824e-34	LOC106570712
gene29735	LOC106568649	2200.22	11.0779	0.887825	12.4776	9.89449e-36	8.43994e-34	LOC106568649
gene22138	LOC106561307	163.058	11.058	1.33957	8.2549	1.52034e-16	2.34673e-15	ehf
gene32065	LOC106570925	162.559	11.0542	0.924817	11.9529	6.2702e-33	4.28873e-31	isl1
gene37429	LOC106576317	314.826	11.0452	0.941839	11.7272	9.24252e-32	5.79494e-30	LOC106576317
gene7268	LOC106600846	161.281	11.0423	0.986094	11.198	4.17109e-29	2.05701e-27	LOC106600846
gene36381	LOC106575296	155.593	10.9898	0.912759	12.0402	2.18317e-33	1.54363e-31	LOC106575296
gene24387	LOC106563416	215.756	10.9802	0.943567	11.6369	2.67441e-31	1.58857e-29	LOC106563416
gene33839	LOC106572690	151.46	10.9517	1.00258	10.9235	8.90359e-28	3.9052e-26	LOC106572690
gene31845	LOC106570711	402.638	10.9181	0.864975	12.6225	1.58799e-36	1.43816e-34	LOC106570711
gene29974	LOC106568960	148.012	10.9181	1.03585	10.5402	5.64087e-26	2.18364e-24	LOC106568960
gene43038	LOC106581900	144.784	10.8867	1.02163	10.6563	1.63021e-26	6.55279e-25	LOC106581900
gene16253	LOC106609359	142.005	10.859	0.953334	11.3906	4.65839e-30	2.46735e-28	LOC106609359
gene51434	LOC106589894	273.427	10.8416	1.01752	10.655	1.65302e-26	6.63536e-25	LOC106589894
gene50223	LOC106588634	195.807	10.8411	1.05177	10.3075	6.51759e-25	2.26594e-23	LOC106588634
gene46612	LOC106585585	139.916	10.8371	1.1124	9.74213	1.99324e-22	5.46613e-21	LOC106585585
gene77161	LOC106591639	138.302	10.8214	0.983279	11.0054	3.59734e-28	1.63908e-26	kl
gene33810	LOC106572657	267.808	10.8114	1.04784	10.3178	5.8563e-25	2.0433e-23	LOC106572657
gene2419	LOC106565083	136.986	10.8071	0.971396	11.1253	9.44357e-29	4.53523e-27	LOC106565083
gene35072	LOC106573931	135.239	10.7884	0.960031	11.2375	2.668e-29	1.3269e-27	LOC106573931
gene32286	LOC106571129	263.086	10.7858	0.927713	11.6263	3.03114e-31	1.7932e-29	LOC106571129
gene43257	LOC106582103	134.535	10.7807	2.06587	5.21847	1.80407e-07	9.29369e-07	LOC106582103
gene6886	LOC106600579	1193.04	10.7446	0.593432	18.1059	2.86278e-73	2.70976e-70	LOC106600579
gene5060	LOC106590712	1782.43	10.7381	0.682535	15.7327	9.02384e-56	3.5782e-53	LOC106590712
gene39022	LOC106577902	128.806	10.7178	1.08275	9.89865	4.21925e-23	1.22945e-21	LOC106577902
gene6562	LOC106599814	178.707	10.7094	1.05464	10.1546	3.16182e-24	1.03086e-22	LOC106599814
gene16311	LOC106609474	123.973	10.6627	2.04282	5.21957	1.79336e-07	9.24175e-07	LOC106609474
gene41960	LOC106580803	172.351	10.6562	0.953587	11.1748	5.41578e-29	2.64418e-27	LOC106580803
gene28374	LOC100380661	171.285	10.6479	0.928377	11.4693	1.88074e-30	1.0296e-28	LOC100380661
gene51064	LOC106589536	237.492	10.6381	0.919757	11.5662	6.11084e-31	3.50901e-29	LOC106589536
gene30948	LOC100196548	120.544	10.6222	1.01034	10.5135	7.48733e-26	2.84955e-24	capsl
gene15093	LOC106608273	118.491	10.5981	0.922388	11.4899	1.48358e-30	8.19824e-29	LOC106608273
gene37866	LOC106576823	627.568	10.5716	0.663456	15.9341	3.67442e-57	1.54027e-54	LOC106576823
gene4955	LOC106589714	407.428	10.5494	0.854336	12.3481	4.98687e-35	4.00904e-33	LOC106589714
gene275	LOC106565365	159.628	10.5464	0.850431	12.4012	2.57302e-35	2.10894e-33	LOC106565365
gene37395	LOC106576290	158.803	10.5393	0.909405	11.5893	4.67182e-31	2.70919e-29	LOC106576290
gene46700	LOC106585497	113.57	10.5376	0.973207	10.8277	2.54542e-27	1.08247e-25	LOC106585497
gene46127	LOC106584858	610.206	10.5238	0.719819	14.6201	2.0904e-48	4.57751e-46	LOC106584858
gene38651	LOC106577553	112.442	10.5221	1.90479	5.52401	3.31357e-08	1.89495e-07	LOC106577553
gene17747	LOC106610800	153.299	10.4875	0.93029	11.2734	1.77559e-29	8.98294e-28	nkx2-2
gene6207	LOC106599045	151.878	10.4747	0.90855	11.529	9.426e-31	5.30791e-29	LOC106599045
gene51461	LOC106589905	108.519	10.4718	0.96138	10.8925	1.25192e-27	5.44225e-26	LOC106589905
gene32333	LOC106571235	151.471	10.4701	0.964198	10.8589	1.80942e-27	7.7396e-26	LOC106571235
gene23972	LOC106563129	107.959	10.4639	0.905756	11.5527	7.15593e-31	4.06931e-29	LOC106563129
gene51323	LOC106589773	105.642	10.4329	0.889893	11.7238	9.62597e-32	6.02249e-30	LOC106589773
gene9637	LOC100195688	147.036	10.4282	0.903853	11.5375	8.5391e-31	4.8278e-29	gbg8
gene45871	LOC106584586	465.915	10.4041	0.745622	13.9536	2.99091e-44	5.10246e-42	LOC106584586
gene42771	LOC106581623	142.388	10.3809	1.42644	7.27751	3.40031e-13	3.65745e-12	scel
gene45818	LOC106584514	732.675	10.3532	0.6681	15.4965	3.66436e-54	1.28004e-51	LOC106584514
gene47743	LOC106586507	374.785	10.3525	1.22078	8.48025	2.24703e-17	3.80465e-16	LOC106586507
gene6175	LOC106598962	137.996	10.3351	0.945366	10.9324	8.07016e-28	3.55559e-26	ocel1
gene7680	LOC106601366	97.0156	10.3095	1.09426	9.42142	4.45048e-21	1.07305e-19	LOC106601366
gene47433	LOC106586204	134.456	10.2983	0.935516	11.0081	3.4926e-28	1.59383e-26	g6pc2
gene26450	LOC106565537	255.76	10.2904	1.0732	9.5885	8.93791e-22	2.30461e-20	LOC106565537
gene39169	LOC100306732	94.9033	10.2777	0.89797	11.4454	2.47845e-30	1.34179e-28	ut1
gene22647	LOC106561813	94.0588	10.2643	1.47684	6.95018	3.64819e-12	3.48693e-11	pkp3
gene34295	LOC100136364	91.105	10.219	1.23733	8.25888	1.4704e-16	2.27323e-15	LOC100136364
gene6281	LOC106599210	90.3118	10.2054	1.05979	9.62969	5.99081e-22	1.57799e-20	LOC106599210
gene12073	LOC106605440	89.6164	10.1944	2.09928	4.85617	1.19679e-06	5.46576e-06	LOC106605440
gene51649	LOC106590104	89.1942	10.1871	1.01879	9.99918	1.53658e-23	4.65303e-22	shh
gene592	LOC106598511	173.602	10.1857	0.91672	11.111	1.10934e-28	5.29016e-27	LOC106598511
gene52087	LOC106590549	87.243	10.1563	0.967273	10.4999	8.64733e-26	3.27828e-24	LOC106590549
gene34753	LOC106573717	86.5946	10.1447	1.08529	9.34747	8.9771e-21	2.10395e-19	pllp
gene36386	LOC106575301	230.561	10.1356	1.06024	9.55971	1.18092e-21	3.01319e-20	LOC106575301
gene13677	LOC106606914	85.9956	10.1351	0.914758	11.0796	1.57598e-28	7.38724e-27	LOC106606914
gene14456	LOC106607681	85.4279	10.1252	1.01444	9.98108	1.84441e-23	5.53379e-22	LOC106607681
gene34034	LOC106572888	306.556	10.1147	0.868914	11.6406	2.56186e-31	1.5279e-29	LOC106572888
gene11695	LOC106605056	117.608	10.1049	0.966804	10.4519	1.4361e-25	5.32064e-24	LOC106605056
gene1308	LOC106607512	2677.59	10.0968	0.601869	16.7758	3.67092e-63	2.29183e-60	LOC106607512
gene22796	LOC106561953	226.104	10.0944	0.988683	10.21	1.78933e-24	5.92601e-23	LOC106561953
gene324	LOC106570958	161.153	10.0787	1.105	9.12102	7.4422e-20	1.61402e-18	LOC106570958
gene24433	LOC106563583	81.3083	10.0552	1.01646	9.89236	4.49291e-23	1.30143e-21	LOC106563583
gene6728	LOC106600142	1538.22	10.0523	0.518959	19.3701	1.38089e-83	1.92949e-80	LOC106600142
gene26008	LOC106565226	1753.95	10.05	0.946794	10.6148	2.54434e-26	1.00213e-24	LOC106565226
gene56078	LOC106591900	78.7771	10.0078	0.950719	10.5265	6.51918e-26	2.49078e-24	LOC106591900
gene5730	LOC106596797	1141.6	10.0057	0.548823	18.2312	2.91976e-74	2.85582e-71	LOC106596797
gene46064	LOC106584796	77.9878	9.99356	1.08809	9.18451	4.134e-20	9.16192e-19	LOC106584796
gene511	LOC106599825	77.2684	9.98045	1.25571	7.94806	1.89457e-15	2.60874e-14	LOC106599825
gene47278	LOC106586030	107.292	9.97301	0.987979	10.0944	5.85162e-24	1.85626e-22	LOC106586030
gene9140	LOC106602777	76.5352	9.96659	1.19517	8.33905	7.48879e-17	1.19296e-15	LOC106602777
gene8565	LOC106602219	707.755	9.96234	0.704112	14.1488	1.89971e-45	3.55051e-43	LOC106602219
gene49750	LOC106588493	337.876	9.92866	0.856378	11.5938	4.43157e-31	2.58007e-29	LOC106588493
gene16849	LOC106609939	102.24	9.90338	0.93975	10.5383	5.75202e-26	2.22374e-24	LOC106609939
gene67200	LOC106596152	73.0839	9.90247	0.946335	10.464	1.26377e-25	4.7119e-24	LOC106596152
gene28174	LOC100196885	72.9148	9.89821	0.959111	10.3202	5.71077e-25	1.99727e-23	hoxc12aa
gene25274	LOC106564424	796.189	9.88842	0.7019	14.0881	4.49701e-45	8.09545e-43	LOC106564424
gene44181	LOC106582947	141.218	9.88751	1.39685	7.07843	1.458e-12	1.46515e-11	LOC106582947
gene14599	LOC106607790	71.666	9.87333	0.937201	10.5349	5.96406e-26	2.29965e-24	LOC106607790
gene25606	LOC106564758	71.3959	9.86792	1.03546	9.53	1.57288e-21	3.94808e-20	LOC106564758
gene7303	LOC106600816	722.884	9.86448	0.743719	13.2637	3.7581e-40	4.51942e-38	LOC106600816
gene25620	LOC106564957	334.597	9.85061	1.19545	8.24007	1.72115e-16	2.63865e-15	LOC106564957
gene15267	LOC106608447	70.3028	9.84464	1.90379	5.17108	2.32747e-07	1.18076e-06	LOC106608447
gene20221	LOC106613210	1011.98	9.84064	0.461223	21.336	5.2631e-101	1.54435e-97	LOC106613210
gene18757	LOC106611798	70.066	9.83981	1.07164	9.18199	4.23178e-20	9.36448e-19	LOC106611798
gene3557	LOC106576009	436.832	9.82543	0.706247	13.9122	5.34342e-44	8.90864e-42	LOC106576009
gene37662	LOC106576572	96.3466	9.81741	0.94803	10.3556	3.94732e-25	1.39718e-23	LOC106576572
gene13437	LOC106606777	68.8704	9.81386	0.98999	9.91309	3.65183e-23	1.06517e-21	LOC106606777
gene9052	LOC106602556	182.196	9.7864	1.07967	9.06421	1.2551e-19	2.67453e-18	LOC106602556
gene52120	LOC106590582	66.6745	9.7698	0.950091	10.283	8.40556e-25	2.8713e-23	LOC106590582
gene41343	LOC106579874	92.9107	9.76432	1.19878	8.14522	3.78602e-16	5.57977e-15	LOC106579874
gene47388	LOC106586155	66.1007	9.75452	0.908892	10.7323	7.17717e-27	2.96202e-25	LOC106586155
gene33968	LOC106572819	65.3167	9.73967	1.02335	9.51742	1.77524e-21	4.43327e-20	LOC106572819
gene39545	LOC106578435	64.672	9.724	0.983758	9.88455	4.85754e-23	1.40152e-21	LOC106578435
gene39257	LOC106578153	176.365	9.72221	1.00416	9.68197	3.59709e-22	9.68342e-21	LOC106578153
gene52623	LOC106594186	64.1875	9.71434	1.04041	9.33706	9.9048e-21	2.31247e-19	LOC106594186
gene21176	LOC106560387	125.136	9.71266	1.45386	6.68061	2.3795e-11	2.06512e-10	LOC106560387
gene43864	LOC106582703	63.7648	9.70304	1.16662	8.31721	9.00571e-17	1.42149e-15	LOC106582703
gene16315	LOC106609435	63.3556	9.69526	1.05468	9.19261	3.83436e-20	8.53655e-19	LOC106609435
gene37203	LOC106576131	63.3763	9.69294	0.881188	10.9999	3.82764e-28	1.73593e-26	LOC106576131
gene10903	LOC106604261	63.2342	9.69161	1.73729	5.57857	2.42502e-08	1.41326e-07	LOC106604261
gene2631	LOC106567450	87.9311	9.68641	0.964177	10.0463	9.5379e-24	2.96159e-22	LOC106567450
gene55132	LOC106595746	62.7125	9.68039	0.906671	10.6769	1.30627e-26	5.30152e-25	LOC106595746
gene34224	LOC106573136	62.6514	9.67954	0.965582	10.0246	1.18885e-23	3.64138e-22	LOC106573136
gene14297	LOC106607441	62.7147	9.67894	0.95909	10.0918	6.00582e-24	1.90312e-22	LOC106607441
gene20832	LOC100195687	62.5181	9.67686	0.875402	11.0542	2.09211e-28	9.68279e-27	lpp2
gene27723	LOC106566650	62.3258	9.67063	1.79749	5.38007	7.44579e-08	4.05272e-07	LOC106566650
gene39976	LOC106578884	86.7538	9.66495	0.902442	10.7098	9.15808e-27	3.7584e-25	LOC106578884
gene384	LOC100195732	62.0406	9.66472	1.12948	8.55681	1.16033e-17	2.04367e-16	nx22a
gene52135	LOC106590598	62.0167	9.66397	0.967157	9.99214	1.64988e-23	4.99096e-22	LOC106590598
gene10279	LOC106603726	288.911	9.66236	0.90112	10.7226	7.97165e-27	3.28528e-25	LOC106603726
gene31433	LOC106570295	332.772	9.65938	0.752782	12.8316	1.0913e-37	1.07097e-35	LOC106570295
gene46006	LOC106584741	558.744	9.64798	0.627185	15.383	2.12886e-53	6.86453e-51	myo5c
gene4972	LOC100195166	85.6341	9.64574	0.914379	10.5489	5.13703e-26	1.99123e-24	rab3d
gene4255	LOC106582907	85.5205	9.64435	0.924043	10.4371	1.67822e-25	6.17092e-24	LOC106582907
gene35552	LOC106574398	220.232	9.63495	0.838325	11.4931	1.42883e-30	7.91058e-29	LOC106574398
gene25605	LOC106564766	60.5789	9.63094	1.05794	9.10346	8.7495e-20	1.885e-18	LOC106564766
gene37373	LOC106576270	60.469	9.62652	0.949391	10.1397	3.68305e-24	1.1876e-22	LOC106576270
gene43262	LOC106582048	1690.45	9.60357	0.451761	21.2581	2.77559e-100	7.40402e-97	LOC106582048
gene17371	LOC106610415	82.5121	9.59425	1.14802	8.35724	6.42019e-17	1.03226e-15	LOC106610415
gene42560	LOC106581411	463.511	9.59174	1.16655	8.22234	1.99574e-16	3.03402e-15	LOC106581411
gene48084	LOC106586841	58.5455	9.58132	1.16931	8.19402	2.52636e-16	3.78993e-15	LOC106586841
gene32206	LOC106571057	81.3685	9.57399	1.1689	8.19057	2.59993e-16	3.89433e-15	LOC106571057
gene33668	LOC106572521	80.732	9.56185	1.90963	5.00717	5.5236e-07	2.65747e-06	LOC106572521
gene2413	LOC100329174	79.9087	9.54758	0.949736	10.0529	8.92255e-24	2.7764e-22	sglt1
gene3414	LOC106574611	79.7957	9.54293	0.968977	9.84846	6.96047e-23	1.98871e-21	LOC106574611
gene26606	LOC106565952	679.467	9.54219	1.0178	9.3753	6.89802e-21	1.63496e-19	LOC106565952
gene7286	LOC100194483	56.8162	9.53544	1.05312	9.05447	1.37237e-19	2.91385e-18	hoxb13aa
gene34153	LOC106573006	78.5519	9.52181	1.09477	8.69752	3.39213e-18	6.29571e-17	LOC106573006
gene39529	LOC106578448	55.7411	9.51155	0.963831	9.86849	5.70188e-23	1.64191e-21	LOC106578448
gene69027	LOC106598765	108.676	9.50914	1.93305	4.91924	8.68825e-07	4.04923e-06	LOC106598765
gene71513	LOC106593754	107.534	9.49467	0.956701	9.92439	3.26086e-23	9.56833e-22	LOC106593754
gene56750	LOC106597751	54.3275	9.47067	0.950256	9.96643	2.13769e-23	6.36168e-22	LOC106597751
gene47421	LOC106586192	54.2732	9.46934	1.09502	8.64766	5.25666e-18	9.55085e-17	LOC106586192
gene31218	LOC106569928	54.0723	9.46623	0.956797	9.89367	4.43464e-23	1.28583e-21	LOC106569928
gene49680	LOC106588223	53.8677	9.45956	0.999299	9.4662	2.90205e-21	7.10807e-20	gdf6
gene32210	LOC106571060	75.0248	9.45716	1.06859	8.85012	8.74286e-19	1.72291e-17	LOC106571060
gene389	LOC106578112	145.76	9.45093	0.943429	10.0176	1.27506e-23	3.89325e-22	LOC106578112
gene688	LOC106600509	824.663	9.43705	0.911459	10.3538	4.02267e-25	1.42214e-23	LOC106600509
gene15344	LOC106608489	239.408	9.4343	0.803238	11.7453	7.46272e-32	4.72956e-30	LOC106608489
gene36836	LOC106575743	52.5588	9.4262	1.10214	8.55261	1.20336e-17	2.11311e-16	LOC106575743
gene24148	LOC106563221	192.243	9.42337	0.891456	10.5708	4.07183e-26	1.59306e-24	LOC106563221
gene7942	LOC106601542	73.127	9.42006	0.955742	9.85628	6.43922e-23	1.84518e-21	LOC106601542
gene16296	LOC100195840	52.1262	9.41077	1.0149	9.2726	1.81658e-20	4.14816e-19	spic
gene27874	LOC106566911	52.0562	9.41072	1.02421	9.18831	3.99059e-20	8.86418e-19	LOC106566911
gene47854	LOC106586558	282.51	9.4089	0.648261	14.5141	9.86976e-48	2.03949e-45	LOC106586558
gene50626	LOC106589055	51.8487	9.40705	1.00719	9.33988	9.64394e-21	2.25484e-19	LOC106589055
gene39204	LOC106578097	72.483	9.4069	1.07516	8.74934	2.14603e-18	4.07579e-17	LOC106578097
gene44716	LOC106583441	100.95	9.40343	0.976851	9.62626	6.19422e-22	1.62283e-20	LOC106583441
gene28682	LOC106567568	72.3027	9.40205	1.15296	8.15468	3.50118e-16	5.17762e-15	LOC106567568
gene34972	LOC100380421	464.775	9.38891	0.597893	15.7033	1.43533e-55	5.54169e-53	ptprn
gene48247	LOC106587027	51.1696	9.38749	1.08093	8.68468	3.79817e-18	6.99182e-17	LOC106587027
gene39082	LOC106577955	51.2001	9.38667	1.78163	5.26858	1.37485e-07	7.19243e-07	LOC106577955
gene2130	LOC106562041	71.0933	9.37818	1.17261	7.99771	1.26758e-15	1.77539e-14	LOC106562041
gene43537	LOC106582371	50.1896	9.35919	0.990231	9.45153	3.33928e-21	8.11803e-20	LOC106582371
gene13956	LOC106607156	514.08	9.35584	0.69761	13.4113	5.19326e-41	6.80293e-39	LOC106607156
gene11930	LOC106605292	50.1063	9.3557	1.03677	9.0239	1.81514e-19	3.79897e-18	LOC106605292
gene2463	LOC106565876	217.549	9.35308	1.78654	5.23529	1.64722e-07	8.52308e-07	LOC106565876
gene27757	LOC106566621	49.8079	9.34797	0.878007	10.6468	1.80445e-26	7.22345e-25	LOC106566621
gene36846	LOC106575753	49.577	9.34151	0.944559	9.88982	4.60864e-23	1.33233e-21	LOC106575753
gene42510	LOC106581361	68.8519	9.33392	0.941376	9.91519	3.57579e-23	1.04402e-21	LOC106581361
gene3143	LOC106572546	68.6928	9.32915	1.10294	8.45847	2.70913e-17	4.53991e-16	LOC106572546
gene33901	LOC106572755	176.62	9.32726	1.25742	7.41777	1.19107e-13	1.35411e-12	LOC106572755
gene48017	LOC106586753	406.999	9.32597	0.652757	14.287	2.63577e-46	5.055e-44	LOC106586753
gene40677	LOC100196871	95.5888	9.32513	0.908058	10.2693	9.69012e-25	3.28714e-23	ramp3
gene48708	LOC106587468	133.303	9.32007	1.05581	8.82745	1.07089e-18	2.09209e-17	LOC106587468
gene31079	LOC106570042	48.6423	9.31378	0.931032	10.0037	1.46786e-23	4.45413e-22	LOC106570042
gene41271	LOC100136586	177.123	9.30749	0.826651	11.2593	2.08455e-29	1.04559e-27	hnf1a
gene19527	LOC106612730	263.597	9.30501	0.690276	13.4801	2.04772e-41	2.80776e-39	LOC106612730
gene13045	LOC106606394	67.4774	9.30287	2.08938	4.45244	8.48981e-06	3.38014e-05	otop2
gene10680	LOC106604110	1821.37	9.30186	0.476679	19.5139	8.36697e-85	1.29217e-81	cdhr2
gene50206	LOC106588638	213.112	9.27488	0.775496	11.9599	5.76095e-33	3.95886e-31	LOC106588638
gene30984	LOC106570180	46.8814	9.26034	1.25869	7.35714	1.87886e-13	2.082e-12	LOC106570180
gene36765	LOC106575669	127.432	9.25442	0.917851	10.0827	6.58923e-24	2.08125e-22	LOC106575669
gene54628	LOC106591612	65.0993	9.2526	0.944598	9.79529	1.17964e-22	3.29345e-21	LOC106591612
gene74155	LOC106593663	46.4272	9.24471	0.889457	10.3937	2.64989e-25	9.48242e-24	LOC106593663
gene50907	LOC106589396	493.206	9.24421	0.998467	9.2584	2.0752e-20	4.72403e-19	a1cf
gene51944	LOC106590383	64.7127	9.24347	0.948635	9.74397	1.9575e-22	5.37819e-21	LOC106590383
gene37568	LOC106576475	46.1577	9.2379	1.31668	7.01606	2.28219e-12	2.24042e-11	LOC106576475
gene8551	LOC106602214	46.0515	9.23329	1.17116	7.8839	3.17306e-15	4.24178e-14	LOC106602214
gene41297	LOC106579920	89.5423	9.22912	1.08026	8.54346	1.30265e-17	2.27522e-16	LOC106579920
gene31655	LOC100194469	45.7852	9.2263	0.9875	9.34309	9.35672e-21	2.19118e-19	LOC100194469
gene51350	LOC106589804	45.6822	9.22352	0.966868	9.53959	1.434e-21	3.61804e-20	LOC106589804
gene26492	LOC106565674	207.276	9.2117	0.924073	9.96859	2.09184e-23	6.24425e-22	LOC106565674
gene34582	LOC106573449	63.1733	9.20845	1.30462	7.05835	1.68486e-12	1.68103e-11	LOC106573449
gene51123	LOC106589578	122.908	9.20235	1.03946	8.85297	8.52205e-19	1.68053e-17	LOC106589578
gene43426	LOC106582267	44.7812	9.1941	1.11793	8.22422	1.96461e-16	2.98847e-15	LOC106582267
gene44168	LOC106583001	87.304	9.19343	0.973173	9.44686	3.49141e-21	8.48082e-20	plxna2
gene36805	LOC106575699	44.5041	9.1867	1.03103	8.91018	5.09504e-19	1.0212e-17	LOC106575699
gene25357	LOC106564498	61.634	9.17224	0.967293	9.48238	2.48546e-21	6.1235e-20	LOC106564498
gene39002	LOC106577892	154.329	9.17054	1.34284	6.82919	8.53953e-12	7.80123e-11	LOC106577892
gene22035	LOC106561223	202.428	9.16351	0.858327	10.676	1.31816e-26	5.335e-25	LOC106561223
gene29562	LOC100136497	43.7809	9.16156	1.39602	6.56265	5.28608e-11	4.38162e-10	prlr
gene51627	LOC106590084	43.7125	9.16029	0.994215	9.21359	3.15394e-20	7.0808e-19	LOC106590084
gene4816	LOC106588656	85.2352	9.15821	1.64657	5.56199	2.6672e-08	1.54549e-07	LOC106588656
gene10477	LOC106603923	43.5731	9.1536	1.14779	7.975	1.52377e-15	2.11705e-14	LOC106603923
gene18547	LOC106611554	60.787	9.15343	0.96324	9.50275	2.04415e-21	5.07457e-20	LOC106611554
gene35131	LOC106574056	84.7625	9.15	0.992874	9.21567	3.09334e-20	6.9554e-19	LOC106574056
gene35405	LOC106574305	43.4555	9.1499	0.92823	9.85736	6.37031e-23	1.82721e-21	LOC106574305
gene30748	LOC106569633	307.675	9.12938	0.76363	11.9552	6.09533e-33	4.17886e-31	LOC106569633
gene47279	LOC106586032	42.7567	9.12847	1.05928	8.61761	6.8368e-18	1.22624e-16	LOC106586032
gene9137	LOC106602779	649.164	9.12245	0.559818	16.2954	1.06413e-59	5.20414e-57	LOC106602779
gene33237	LOC106572209	42.5475	9.11906	1.40406	6.49478	8.31532e-11	6.71612e-10	gpr160
gene50182	LOC106588622	42.0643	9.10488	1.2198	7.46423	8.3786e-14	9.71368e-13	LOC106588622
gene49885	LOC106588367	344.838	9.10407	0.602629	15.1072	1.4508e-51	3.97857e-49	LOC106588367
gene3692	LOC106577196	41.8765	9.09744	0.904189	10.0614	8.17983e-24	2.55886e-22	LOC106577196
gene9492	LOC106602934	229.566	9.09741	0.748668	12.1515	5.63405e-34	4.133e-32	LOC106602934
gene6343	LOC106599491	152.023	9.09211	0.986266	9.21872	3.00667e-20	6.7657e-19	LOC106599491
gene20157	LOC106613150	2949.4	9.09159	0.468427	19.4087	6.50941e-84	9.55029e-81	LOC106613150
gene36351	LOC106575271	41.6398	9.09112	0.943971	9.63072	5.93133e-22	1.56373e-20	LOC106575271
gene9526	LOC106602963	41.5806	9.08894	0.971916	9.35158	8.63513e-21	2.02705e-19	LOC106602963
gene26648	LOC106565849	41.5862	9.08799	1.09241	8.31917	8.85779e-17	1.39889e-15	LOC106565849
gene46065	LOC106584800	375.678	9.08369	0.581962	15.6087	6.3495e-55	2.32892e-52	eps8l2
gene51641	LOC106590097	40.6239	9.05479	1.04102	8.69798	3.37831e-18	6.27404e-17	ptprn2
gene2151	LOC106562857	40.5611	9.05261	0.956	9.46926	2.81845e-21	6.90909e-20	plac8
gene45696	LOC106584423	40.5569	9.05157	1.10324	8.20451	2.31536e-16	3.49305e-15	tmem59l
gene22868	LOC106562039	40.5062	9.05039	1.15788	7.81633	5.43837e-15	7.07349e-14	LOC106562039
gene40616	LOC106579504	225.312	9.04707	0.774627	11.6793	1.6269e-31	9.90415e-30	pdx1
gene19574	LOC106612688	40.4007	9.04416	1.05481	8.57418	9.97989e-18	1.76516e-16	LOC106612688
gene51019	LOC106589495	40.3553	9.04402	1.11561	8.10679	5.19726e-16	7.53475e-15	glp2r
gene38870	LOC106577777	431.584	9.0402	1.00039	9.03669	1.61486e-19	3.39676e-18	tm4sf5
gene9608	LOC106603071	40.2522	9.04009	1.32933	6.80048	1.04269e-11	9.42852e-11	LOC106603071
gene612	LOC106599102	56.0428	9.0332	0.940446	9.60523	7.59852e-22	1.97313e-20	LOC106599102
gene1291	LOC106607406	55.7415	9.02829	1.05274	8.57599	9.82394e-18	1.74034e-16	LOC106607406
gene37921	LOC106576775	39.7953	9.0259	0.906819	9.95336	2.4381e-23	7.24101e-22	LOC106576775
gene37496	LOC106576438	355.616	9.01755	0.539918	16.7017	1.27353e-62	7.47386e-60	LOC106576438
gene18933	LOC106611946	468.775	9.01554	0.688068	13.1027	3.17812e-39	3.50585e-37	LOC106611946
gene80720	LOC106594658	554.943	9.01538	0.657767	13.706	9.34225e-43	1.40579e-40	LOC106594658
gene48488	LOC106587239	55.1657	9.01343	1.03548	8.70459	3.18734e-18	5.93817e-17	LOC106587239
gene51373	LOC106589822	471.863	9.01082	0.690253	13.0544	6.00077e-39	6.47355e-37	LOC106589822
gene19371	LOC106612354	39.4318	9.01038	0.976599	9.22628	2.80193e-20	6.33414e-19	LOC106612354
gene49059	LOC106587830	39.3614	9.00989	1.01282	8.89588	5.79566e-19	1.15688e-17	LOC106587830
gene9411	LOC106602865	106.852	9.00767	1.08941	8.26839	1.35783e-16	2.10475e-15	LOC106602865
gene15647	LOC106608711	76.4802	9.0022	1.2752	7.05946	1.67155e-12	1.66887e-11	LOC106608711
gene21435	LOC106560627	537.609	9.00066	0.491411	18.316	6.17265e-75	6.61321e-72	LOC106560627
gene78359	LOC106590798	106.89	9.00048	1.0663	8.44088	3.14965e-17	5.24816e-16	nrsn1
gene26707	LOC106565797	54.7477	9.00044	1.15603	7.78565	6.9354e-15	8.94136e-14	LOC106565797
gene3114	LOC106572350	39.1838	8.99945	1.16095	7.75183	9.05756e-15	1.15505e-13	LOC106572350
gene1493	LOC106609599	39.0908	8.99817	1.03867	8.66319	4.58735e-18	8.37627e-17	LOC106609599
gene14604	LOC106607795	54.5671	8.99452	1.25548	7.1642	7.82422e-13	8.12116e-12	unc93a
gene24611	LOC106563764	38.9451	8.99206	1.36737	6.57619	4.82644e-11	4.02336e-10	LOC106563764
gene19528	LOC106612729	38.8407	8.98927	0.985553	9.12104	7.44059e-20	1.61402e-18	LOC106612729
gene22672	LOC106561836	54.1869	8.98615	0.941682	9.54265	1.39224e-21	3.52482e-20	LOC106561836
gene25621	LOC106564956	38.4426	8.97361	1.42145	6.31298	2.73705e-10	2.06143e-09	LOC106564956
gene31776	LOC106570641	53.5258	8.96979	1.04913	8.54977	1.23333e-17	2.15929e-16	LOC106570641
gene28175	LOC100194433	38.2887	8.96764	1.14936	7.8023	6.07885e-15	7.87861e-14	hoxc11aa
gene9629	LOC106603084	53.2307	8.9618	1.06481	8.41632	3.88499e-17	6.40795e-16	ryr1
gene14874	LOC106608053	74.3604	8.96079	1.2201	7.34431	2.06823e-13	2.28237e-12	LOC106608053
gene29882	LOC106568769	37.9867	8.9578	1.13575	7.88711	3.09253e-15	4.14546e-14	LOC106568769
gene79898	LOC106593585	37.7101	8.94787	1.02719	8.71102	3.01165e-18	5.63231e-17	LOC106593585
gene4992	LOC100306755	52.7532	8.94646	0.987131	9.06309	1.26807e-19	2.69826e-18	ap1m2
gene42890	LOC106581731	73.5002	8.94341	1.04597	8.55034	1.22731e-17	2.15002e-16	cssa21h2orf88
gene3536	LOC106575827	133.859	8.94262	0.999788	8.94452	3.73574e-19	7.58601e-18	il11
gene47096	LOC106585847	37.3773	8.93254	1.3322	6.7051	2.01265e-11	1.7666e-10	LOC106585847
gene33797	LOC100196636	37.3341	8.93057	1.01723	8.77928	1.64521e-18	3.1532e-17	hoxc11ab
gene80166	LOC106598679	628.725	8.92701	0.673218	13.2602	3.93861e-40	4.69799e-38	LOC106598679
gene45029	LOC106583791	51.7103	8.9185	1.78757	4.98917	6.06394e-07	2.89889e-06	hrh1
gene39051	LOC106577987	36.9807	8.91826	0.956029	9.32844	1.07441e-20	2.50011e-19	LOC106577987
gene32423	LOC106571274	336.347	8.9177	0.657096	13.5714	5.92022e-42	8.43287e-40	LOC106571274
gene7150	LOC100194814	36.8757	8.91479	1.0486	8.50158	1.8703e-17	3.18885e-16	nsf
gene33605	LOC106572454	51.3606	8.90815	1.0698	8.3269	8.29848e-17	1.31481e-15	LOC106572454
gene31807	LOC106570673	132.612	8.90753	0.837605	10.6345	2.05882e-26	8.20814e-25	LOC106570673
gene52228	LOC106590689	36.641	8.90317	1.23791	7.1921	6.38026e-13	6.68629e-12	LOC106590689
gene28084	LOC106566980	99.7601	8.90024	1.58093	5.62975	1.80466e-08	1.07108e-07	LOC106566980
gene22362	LOC106561516	36.3854	8.89552	0.903939	9.84084	7.5083e-23	2.13484e-21	lrrn3
gene34158	LOC106573011	36.4122	8.89304	1.07886	8.24302	1.67913e-16	2.58097e-15	LOC106573011
gene18339	LOC106611380	98.0681	8.8905	0.983356	9.04097	1.55288e-19	3.26873e-18	LOC106611380
gene14332	LOC106607545	36.2728	8.89012	0.986649	9.01042	2.05266e-19	4.27172e-18	LOC106607545
gene27234	LOC106566184	36.044	8.88129	1.19229	7.44894	9.40957e-14	1.08361e-12	LOC106566184
gene4421	LOC106584953	257.709	8.88055	0.672934	13.1968	9.15961e-40	1.054e-37	LOC106584953
gene42471	LOC106581332	197.884	8.8771	0.728602	12.1837	3.79438e-34	2.84026e-32	LOC106581332
gene43897	LOC106582730	50.2163	8.87452	1.2777	6.9457	3.76593e-12	3.59245e-11	LOC106582730
gene31653	LOC100194477	35.7692	8.87104	1.11402	7.96308	1.67815e-15	2.32493e-14	hoxa7ab
gene48004	LOC106586767	3800.4	8.86665	0.411607	21.5415	6.35692e-103	2.07257e-99	LOC106586767
gene31337	LOC106570212	35.6457	8.86544	1.06118	8.35431	6.58142e-17	1.05587e-15	LOC106570212
gene3522	LOC106575652	35.6064	8.86281	1.88579	4.6998	2.6042e-06	1.12425e-05	LOC106575652
gene34709	LOC106573754	49.5871	8.85784	1.40198	6.31809	2.64821e-10	1.99759e-09	LOC106573754
gene7253	LOC100194431	124.476	8.85509	0.969556	9.13314	6.65437e-20	1.4539e-18	pyy
gene3982	LOC106580087	69.0209	8.85421	0.98858	8.95649	3.35167e-19	6.84398e-18	muc1
gene59928	LOC106591068	35.3872	8.85401	1.10052	8.04527	8.60575e-16	1.22522e-14	LOC106591068
gene47110	LOC106585863	35.3496	8.85027	0.938558	9.42964	4.11491e-21	9.95415e-20	rasef
gene20544	LOC106613540	68.7675	8.84943	0.990171	8.93728	3.98865e-19	8.07166e-18	erich3
gene30116	LOC100136455	35.231	8.84609	1.0146	8.71877	2.81229e-18	5.28641e-17	LOC100136455
gene8986	LOC100195009	35.0682	8.84441	0.9799	9.02583	1.78341e-19	3.73789e-18	cplx1
gene8121	LOC106601751	48.6993	8.83118	0.966245	9.13969	6.2633e-20	1.37152e-18	LOC106601751
gene78658	LOC106593129	34.6137	8.82135	1.42008	6.21187	5.23564e-10	3.81593e-09	LOC106593129
gene19513	LOC106612485	66.941	8.80955	0.991415	8.88583	6.3444e-19	1.26213e-17	LOC106612485
gene15245	LOC106608425	34.253	8.80747	2.15134	4.09395	4.24081e-05	0.000149117	LOC106608425
gene51833	LOC106590278	34.2463	8.80592	1.38277	6.3683	1.91132e-10	1.47434e-09	LOC106590278
gene10006	LOC106603559	34.0584	8.80083	1.19758	7.34881	1.99975e-13	2.21012e-12	LOC106603559
gene51995	LOC106590452	152.486	8.79599	0.73666	11.9404	7.2908e-33	4.96367e-31	LOC106590452
gene785	LOC106601062	33.9889	8.7953	1.13116	7.77543	7.51886e-15	9.6554e-14	LOC106601062
gene38115	LOC106576998	371.085	8.78968	0.602774	14.582	3.65481e-48	7.77123e-46	pcsk2
gene7852	LOC106601483	33.8019	8.7886	1.01483	8.66021	4.70909e-18	8.58787e-17	LOC106601483
gene867	LOC106602505	47.1088	8.78666	0.971618	9.04332	1.51979e-19	3.20368e-18	catsperb
gene11112	LOC106604467	468.575	8.78144	0.586237	14.9793	1.00197e-50	2.57903e-48	LOC106604467
gene20871	LOC106613833	90.9765	8.77274	0.919385	9.54197	1.4015e-21	3.54519e-20	LOC106613833
gene21420	LOC106560615	33.4329	8.77239	2.06738	4.24323	2.20324e-05	8.17935e-05	cldn18
gene60536	LOC106595494	33.4538	8.77203	1.04775	8.37224	5.65317e-17	9.15516e-16	LOC106595494
gene5029	LOC106590435	90.8727	8.76403	1.11247	7.87796	3.32775e-15	4.43776e-14	LOC106590435
gene14089	LOC106607321	151.426	8.76244	0.855738	10.2396	1.31744e-24	4.38794e-23	LOC106607321
gene62617	LOC106593848	33.175	8.75907	1.03605	8.45428	2.80803e-17	4.70029e-16	LOC106593848
gene21685	LOC106561133	32.8899	8.74928	1.05609	8.28463	1.18479e-16	1.8502e-15	LOC106561133
gene16473	LOC106609585	32.8965	8.74845	1.16317	7.52122	5.42667e-14	6.39497e-13	LOC106609585
gene44312	LOC106583069	64.1592	8.74687	0.966169	9.05314	1.3891e-19	2.94511e-18	LOC106583069
gene60030	LOC106595418	89.6773	8.74189	0.948969	9.21199	3.20137e-20	7.17631e-19	LOC106595418
gene9130	LOC106602697	176.544	8.7404	0.679963	12.8542	8.14313e-38	8.15508e-36	LOC106602697
gene24582	LOC106563739	45.6406	8.73948	1.06119	8.23556	1.78715e-16	2.73127e-15	LOC106563739
gene68156	LOC106593189	430.753	8.73755	0.681037	12.8298	1.11693e-37	1.09247e-35	LOC106593189
gene4639	LOC106588235	259.818	8.72736	0.777135	11.2302	2.89932e-29	1.43465e-27	LOC106588235
gene50672	LOC106589100	32.0064	8.70795	1.26409	6.88872	5.62955e-12	5.25766e-11	LOC106589100
gene45617	LOC106584357	62.3001	8.70469	1.04013	8.36885	5.81813e-17	9.40095e-16	LOC106584357
gene21175	LOC106560389	114.509	8.70437	1.10433	7.88201	3.22154e-15	4.30267e-14	LOC106560389
gene31059	LOC106570054	114.766	8.69596	0.953147	9.12342	7.27889e-20	1.58445e-18	LOC106570054
gene380	LOC106576115	31.6531	8.69533	0.975156	8.91686	4.79695e-19	9.62769e-18	LOC106576115
gene48016	LOC106586754	44.3143	8.695	1.14073	7.62231	2.49176e-14	3.04522e-13	LOC106586754
gene7159	LOC106600930	229.244	8.69159	0.694418	12.5164	6.07502e-36	5.27969e-34	LOC106600930
gene49636	LOC106588189	61.762	8.69159	0.907113	9.5816	9.55575e-22	2.45744e-20	LOC106588189
gene4684	LOC106587813	419.382	8.68097	0.813956	10.6652	1.4815e-26	5.97958e-25	LOC106587813
gene32466	LOC106571322	230.034	8.67846	0.694537	12.4953	7.9179e-36	6.81334e-34	LOC106571322
gene50726	LOC106589155	113.47	8.6784	0.88154	9.84459	7.23343e-23	2.06269e-21	LOC106589155
gene39304	LOC106578203	31.2397	8.67643	1.14732	7.56235	3.9585e-14	4.72941e-13	LOC106578203
gene69838	LOC106593278	31.0614	8.66919	0.983962	8.81049	1.24601e-18	2.42291e-17	LOC106593278
gene4973	LOC106589910	644.593	8.66488	0.657491	13.1787	1.16362e-39	1.31831e-37	LOC106589910
gene17710	LOC106610741	60.1612	8.65515	0.948725	9.12293	7.31201e-20	1.58813e-18	LOC106610741
gene18289	LOC106611346	30.8894	8.65354	0.909172	9.51805	1.76462e-21	4.4105e-20	LOC106611346
gene34016	LOC106572862	30.7564	8.65263	1.52728	5.66539	1.46694e-08	8.80074e-08	LOC106572862
gene50717	LOC106589146	42.9294	8.65134	1.0385	8.33063	8.0411e-17	1.27748e-15	LOC106589146
gene37095	LOC106575984	30.657	8.6491	1.13459	7.62309	2.47683e-14	3.02823e-13	LOC106575984
gene43919	LOC106582752	83.8351	8.64824	1.05669	8.18424	2.7403e-16	4.0983e-15	LOC106582752
gene11045	LOC106604366	59.851	8.64751	2.20981	3.91324	9.10669e-05	0.000300684	LOC106604366
gene2904	LOC106570023	30.6517	8.64558	1.39177	6.21192	5.23417e-10	3.8158e-09	LOC106570023
gene11189	LOC106604526	30.4934	8.64057	1.08119	7.99172	1.33071e-15	1.8585e-14	glrb
gene46684	LOC106585514	30.3773	8.63549	1.10277	7.83071	4.85112e-15	6.33778e-14	LOC106585514
gene36764	LOC106575668	30.3875	8.63475	1.06721	8.09096	5.91955e-16	8.5313e-15	LOC106575668
gene21546	LOC106560726	367.596	8.63236	0.57891	14.9114	2.77792e-50	6.96688e-48	LOC106560726
gene35724	LOC106574634	137.447	8.63151	0.716927	12.0396	2.20013e-33	1.54816e-31	LOC106574634
gene19694	LOC106612733	331.59	8.62689	0.524593	16.4449	9.11841e-61	4.69406e-58	LOC106612733
gene23365	LOC106562512	42.1491	8.62027	0.895546	9.62571	6.2278e-22	1.63017e-20	LOC106562512
gene47213	LOC100136466	41.9935	8.61795	2.16011	3.98959	6.61868e-05	0.000223772	LOC100136466
gene30095	LOC106568860	29.9615	8.61549	0.886886	9.71431	2.62008e-22	7.13844e-21	LOC106568860
gene41192	LOC106579993	212.936	8.61165	0.800329	10.7601	5.30921e-27	2.20663e-25	LOC106579993
gene52047	LOC106590509	41.5814	8.60501	1.03412	8.32111	8.71429e-17	1.37771e-15	LOC106590509
gene22161	LOC106561291	57.7944	8.59536	1.10769	7.75975	8.50992e-15	1.08757e-13	LOC106561291
gene33363	LOC106572103	29.5319	8.59506	1.07028	8.03067	9.69425e-16	1.37221e-14	LOC106572103
gene37935	LOC106576764	41.3713	8.59472	1.00995	8.51003	1.73883e-17	2.98551e-16	LOC106576764
gene65332	LOC106593329	29.4262	8.5893	1.03341	8.31164	9.43918e-17	1.48591e-15	LOC106593329
gene1570	LOC106610207	29.3999	8.58725	1.19086	7.21098	5.55503e-13	5.84863e-12	LOC106610207
gene3487	LOC106575589	29.2479	8.57869	1.22268	7.01633	2.27776e-12	2.23682e-11	LOC106575589
gene33798	LOC100196590	29.2384	8.57837	1.07224	8.00044	1.23976e-15	1.73726e-14	hoxc12ab
gene40836	LOC106579725	28.9277	8.56412	1.39107	6.15651	7.43657e-10	5.30798e-09	trpa1
gene45436	LOC106584127	56.387	8.56007	0.926714	9.23702	2.53463e-20	5.75202e-19	kiaa1211
gene28061	LOC106566959	40.1873	8.55597	1.00171	8.54139	1.32617e-17	2.31354e-16	LOC106566959
gene39093	LOC106577964	28.784	8.55154	0.98727	8.66181	4.64349e-18	8.47351e-17	LOC106577964
gene78286	LOC106595380	28.6467	8.55015	1.40575	6.08227	1.18496e-09	8.20933e-09	LOC106595380
gene80168	LOC106593431	28.6422	8.54857	1.02904	8.30734	9.78744e-17	1.53744e-15	LOC106593431
gene37631	LOC106576539	28.5904	8.54656	0.936808	9.12306	7.30344e-20	1.58744e-18	LOC106576539
gene52610	LOC106595156	28.4591	8.54195	0.964548	8.85591	8.30026e-19	1.639e-17	LOC106595156
gene38225	LOC106577126	328.238	8.54075	0.628524	13.5886	4.68075e-42	6.73271e-40	LOC106577126
gene44546	LOC106583570	39.7594	8.53811	1.05287	8.10936	5.08868e-16	7.38828e-15	LOC106583570
gene40431	LOC106579121	99.636	8.53216	1.00047	8.52815	1.48704e-17	2.58038e-16	acsl5
gene41544	LOC106580424	55.2449	8.53032	1.00203	8.513	1.69492e-17	2.91866e-16	LOC106580424
gene41091	LOC106580088	28.2383	8.52765	1.3881	6.14341	8.07682e-10	5.73627e-09	LOC106580088
gene3008	LOC106571348	236.36	8.52755	1.33526	6.38643	1.69807e-10	1.31851e-09	LOC106571348
gene17751	LOC106610805	330.526	8.52302	0.619272	13.763	4.25722e-43	6.75241e-41	insm1
gene42614	LOC106581476	28.1127	8.52049	1.23214	6.91519	4.67234e-12	4.40271e-11	LOC106581476
gene52245	LOC106590711	76.2825	8.51972	0.922391	9.23656	2.54546e-20	5.77214e-19	smpx
gene58984	LOC106595509	28.0078	8.51949	1.17311	7.26234	3.80438e-13	4.06822e-12	LOC106595509
gene14705	LOC106607877	28.0968	8.51776	1.04717	8.1341	4.15007e-16	6.09182e-15	LOC106607877
gene37030	LOC106575943	27.9537	8.51581	1.14196	7.45718	8.83915e-14	1.02033e-12	LOC106575943
gene14187	LOC106607515	54.522	8.51245	1.74435	4.88001	1.0608e-06	4.8842e-06	LOC106607515
gene10389	LOC106603841	27.6815	8.50179	1.04558	8.13116	4.25203e-16	6.22281e-15	LOC106603841
gene64216	LOC106591973	38.6204	8.49686	1.99609	4.25676	2.0741e-05	7.72731e-05	LOC106591973
gene34871	LOC106573603	38.4108	8.48984	1.2239	6.93673	4.01291e-12	3.82184e-11	LOC106573603
gene18881	LOC106611901	27.4027	8.48669	1.01868	8.33109	8.01042e-17	1.27329e-15	LOC106611901
gene38745	LOC106577624	53.5623	8.48582	1.02866	8.24936	1.59248e-16	2.45421e-15	LOC106577624
gene43286	LOC100196048	27.4272	8.48518	1.08054	7.8527	4.07164e-15	5.3793e-14	haox2
gene6482	LOC106599266	27.4336	8.48486	1.20154	7.06166	1.64519e-12	1.6448e-11	LOC106599266
gene33485	LOC100194860	27.3441	8.48407	0.947586	8.95335	3.44847e-19	7.02698e-18	gbrd
gene19372	LOC106612355	27.1171	8.4715	1.01337	8.35975	6.28493e-17	1.01107e-15	LOC106612355
gene15617	LOC106608766	492.758	8.46614	0.974374	8.68879	3.66305e-18	6.7643e-17	LOC106608766
gene34092	LOC106572941	26.9929	8.46502	1.13733	7.44288	9.85173e-14	1.13276e-12	LOC106572941
gene1704	LOC106613006	26.9789	8.46292	0.914966	9.24944	2.25674e-20	5.12933e-19	crtac1
gene19930	LOC106612790	26.8209	8.45194	0.952363	8.8747	7.01191e-19	1.38739e-17	LOC106612790
gene23734	LOC106562892	26.6949	8.45017	1.01045	8.36275	6.12753e-17	9.87787e-16	LOC106562892
gene49749	LOC106588494	26.7859	8.44934	1.0263	8.23278	1.82913e-16	2.79252e-15	LOC106588494
gene40722	LOC106579579	26.6775	8.44571	1.13826	7.41987	1.17232e-13	1.33434e-12	LOC106579579
gene26152	LOC106565106	334.059	8.44302	0.79522	10.6172	2.47838e-26	9.78777e-25	LOC106565106
gene54733	LOC106598796	121.699	8.44093	0.850367	9.92622	3.2017e-23	9.40414e-22	LOC106598796
gene30094	LOC106568863	51.7496	8.43884	1.01385	8.32355	8.53685e-17	1.35112e-15	LOC106568863
gene33755	LOC106572609	26.5437	8.43829	1.38042	6.11284	9.78751e-10	6.86577e-09	LOC106572609
gene48164	LOC106586923	26.4511	8.4359	1.30287	6.47487	9.4893e-11	7.60778e-10	LOC106586923
gene11225	LOC106604584	115.243	8.42402	1.43144	5.88501	3.98022e-09	2.58617e-08	LOC106604584
gene18921	LOC106611910	26.1584	8.41781	1.00945	8.33898	7.49355e-17	1.19307e-15	LOC106611910
gene38176	LOC106577051	25.9881	8.41	1.13208	7.42883	1.09565e-13	1.25096e-12	LOC106577051
gene28173	LOC100194432	25.9601	8.40693	0.96034	8.75412	2.05702e-18	3.9118e-17	hoxc13aa
gene43141	LOC106581983	25.9347	8.40531	1.10638	7.59714	3.02753e-14	3.66186e-13	LOC106581983
gene1698	LOC106613040	96.2839	8.40467	0.979368	8.58173	9.34608e-18	1.65906e-16	LOC106613040
gene1523	LOC106609807	50.4745	8.40098	1.05803	7.94024	2.01794e-15	2.76564e-14	LOC106609807
gene31457	LOC100136469	588.777	8.40033	1.1926	7.0437	1.872e-12	1.857e-11	LOC100136469
gene28414	LOC106567267	50.4332	8.39785	1.31079	6.40673	1.48669e-10	1.163e-09	LOC106567267
gene31654	LOC100194476	25.8216	8.39758	1.08765	7.72086	1.15544e-14	1.46264e-13	hoxa9ab
gene242	LOC106562615	255.912	8.39745	0.776356	10.8165	2.87586e-27	1.21594e-25	LOC106562615
gene11492	LOC106604872	25.8191	8.39604	0.965557	8.69554	3.4518e-18	6.39029e-17	LOC106604872
gene32655	LOC106571460	35.9244	8.38978	0.972298	8.62882	6.19872e-18	1.11657e-16	LOC106571460
gene44389	LOC106583182	35.7671	8.3894	0.929318	9.02748	1.75677e-19	3.68733e-18	LOC106583182
gene17973	LOC106610980	92.0918	8.38545	0.841285	9.96744	2.11619e-23	6.31052e-22	LOC106610980
gene10582	LOC106604019	25.4594	8.38089	1.20328	6.96501	3.28387e-12	3.15412e-11	LOC106604019
gene13173	LOC106606522	25.4294	8.37825	1.11579	7.50879	5.96779e-14	6.98775e-13	LOC106606522
gene11366	LOC106604717	25.4286	8.37814	1.60162	5.23105	1.68546e-07	8.7148e-07	LOC106604717
gene4705	LOC106587602	25.4321	8.37657	1.48025	5.65887	1.52375e-08	9.11917e-08	LOC106587602
gene43879	LOC106582715	297.221	8.37643	0.742952	11.2745	1.75307e-29	8.89972e-28	LOC106582715
gene11411	LOC106604755	35.4951	8.37559	1.09724	7.63334	2.28754e-14	2.81321e-13	LOC106604755
gene16347	LOC106609413	159.097	8.37306	0.745023	11.2387	2.63359e-29	1.31201e-27	LOC106609413
gene26128	LOC106565121	25.2512	8.37036	1.06084	7.89033	3.01392e-15	4.04563e-14	LOC106565121
gene42847	LOC106581685	25.2468	8.36477	1.01617	8.23166	1.84644e-16	2.81601e-15	LOC106581685
gene39957	LOC106578851	25.1237	8.36268	1.11077	7.52871	5.12428e-14	6.06887e-13	LOC106578851
gene18880	LOC106611898	93.9658	8.36046	1.14655	7.29187	3.05687e-13	3.30744e-12	LOC106611898
gene24420	LOC106563633	35.0856	8.35743	2.02879	4.11941	3.79838e-05	0.000134836	LOC106563633
gene8380	LOC106602015	139.812	8.3574	1.2581	6.64285	3.07672e-11	2.63131e-10	LOC106602015
gene20520	LOC106613519	48.8408	8.35419	1.05467	7.92116	2.35312e-15	3.19665e-14	ccdc181
gene47941	LOC100194560	24.9973	8.35297	1.04174	8.0183	1.07218e-15	1.51254e-14	LOC100194560
gene31993	LOC106570846	90.8405	8.34903	0.866397	9.6365	5.60646e-22	1.48567e-20	naaladl1
gene6176	LOC106598974	24.8971	8.34788	1.22151	6.83406	8.25456e-12	7.55973e-11	LOC106598974
gene31696	LOC106570557	67.49	8.34693	0.888874	9.39045	5.97433e-21	1.42062e-19	LOC106570557
gene19362	LOC106612348	314.055	8.34593	1.0485	7.95986	1.72233e-15	2.38277e-14	LOC106612348
gene19341	LOC106612323	90.6312	8.3444	0.846169	9.86138	6.11997e-23	1.75713e-21	LOC106612323
gene40058	LOC106578952	134.242	8.33983	0.812705	10.2618	1.04708e-24	3.53561e-23	LOC106578952
gene28930	LOC106567957	242.569	8.336	0.694802	11.9977	3.65482e-33	2.54131e-31	LOC106567957
gene14257	LOC106607467	34.6147	8.33547	1.02107	8.16347	3.25531e-16	4.83159e-15	LOC106607467
gene31173	LOC106569969	155.409	8.33335	0.675317	12.3399	5.52117e-35	4.41438e-33	LOC106569969
gene25798	LOC100380382	112.278	8.33135	0.869181	9.58528	9.22042e-22	2.37329e-20	hebp1
gene38169	LOC106577044	24.4932	8.32302	0.967009	8.60697	7.50157e-18	1.34137e-16	LOC106577044
gene6984	LOC106600670	24.3488	8.31589	1.03042	8.07038	7.00773e-16	1.00355e-14	LOC106600670
gene43704	LOC106582534	24.4186	8.31571	1.33732	6.21819	5.02918e-10	3.67367e-09	LOC106582534
gene49149	LOC106587927	33.9994	8.31357	1.02557	8.10628	5.21952e-16	7.56328e-15	LOC106587927
gene46454	LOC106585026	583.406	8.30613	0.563155	14.7493	3.11035e-49	7.30627e-47	LOC106585026
gene47486	LOC100194463	24.2318	8.3057	0.945535	8.78413	1.57585e-18	3.02817e-17	hoxd1aa
gene13467	LOC106606824	24.1608	8.30335	1.02536	8.09798	5.5877e-16	8.06889e-15	LOC106606824
gene28170	LOC106567064	437.695	8.29864	0.545692	15.2075	3.15136e-52	9.06572e-50	LOC106567064
gene15837	LOC106608946	998.736	8.29731	0.599541	13.8394	1.47338e-43	2.37546e-41	LOC106608946
gene52948	LOC106590891	65.2494	8.29561	0.988419	8.3928	4.7468e-17	7.78131e-16	LOC106590891
gene398	LOC106578678	24.0279	8.29247	1.12373	7.37945	1.58948e-13	1.78084e-12	tmem54
gene1286	LOC106607391	46.7021	8.29117	0.927223	8.94194	3.82383e-19	7.74881e-18	LOC106607391
gene13935	LOC106607179	65.104	8.2911	0.959337	8.64253	5.49815e-18	9.95878e-17	LOC106607179
gene75322	LOC106599273	220.35	8.29062	0.638048	12.9937	1.32802e-38	1.3967e-36	LOC106599273
gene2204	LOC106561171	23.9381	8.28974	1.34216	6.1764	6.55801e-10	4.71184e-09	LOC106561171
gene41291	LOC106579925	33.3151	8.28548	0.968525	8.55474	1.1813e-17	2.07812e-16	LOC106579925
gene22949	LOC106562180	23.8706	8.28514	1.36234	6.08157	1.19013e-09	8.24023e-09	LOC106562180
gene8118	LOC106601748	23.791	8.28108	1.36776	6.05449	1.40861e-09	9.67302e-09	LOC106601748
gene9238	LOC106602821	225.896	8.27089	1.25065	6.61325	3.75971e-11	3.18571e-10	LOC106602821
gene8834	LOC106602375	23.552	8.2673	1.0761	7.68262	1.55866e-14	1.94952e-13	LOC106602375
gene6112	LOC106598862	45.9611	8.2625	1.00463	8.22444	1.96111e-16	2.98469e-15	LOC106598862
gene21818	LOC106560925	63.8701	8.25546	0.956287	8.63283	5.98507e-18	1.08007e-16	fa2h
gene9409	LOC106602864	123.35	8.24687	1.00375	8.21607	2.1028e-16	3.18711e-15	LOC106602864
gene1356	LOC106607942	84.112	8.24684	0.78688	10.4804	1.06257e-25	3.99496e-24	LOC106607942
gene14734	LOC106607948	32.4096	8.24477	1.10856	7.43739	1.02694e-13	1.17893e-12	LOC106607948
gene1830	LOC106611900	45.183	8.2417	1.06715	7.7231	1.13537e-14	1.43786e-13	LOC106611900
gene32932	LOC106571759	32.3216	8.24058	0.968824	8.50575	1.80421e-17	3.08873e-16	LOC106571759
gene19670	LOC106612612	81.6034	8.23338	0.912972	9.01822	1.91175e-19	3.99833e-18	LOC106612612
gene24492	LOC106563649	103.205	8.22953	0.791572	10.3964	2.57383e-25	9.23275e-24	LOC106563649
gene48829	LOC106587588	22.8884	8.22628	1.22602	6.70974	1.94973e-11	1.71393e-10	tox3
gene72535	LOC106599689	142.685	8.22618	1.72673	4.76401	1.89779e-06	8.37398e-06	LOC106599689
gene51673	LOC106590129	104.878	8.22565	0.795223	10.3438	4.46362e-25	1.57234e-23	malrd1
gene40426	LOC100306810	22.8077	8.22214	1.0441	7.87483	3.41219e-15	4.54695e-14	tau
gene28560	LOC106567437	350.252	8.21783	1.04852	7.83753	4.59486e-15	6.02714e-14	LOC106567437
gene31820	LOC106570687	22.7036	8.21398	1.16238	7.06653	1.58856e-12	1.59089e-11	LOC106570687
gene22991	LOC106562097	44.2881	8.21255	0.998079	8.22835	1.89804e-16	2.8917e-15	LOC106562097
gene12470	LOC106605826	22.5731	8.2062	1.18754	6.91028	4.83708e-12	4.54772e-11	LOC106605826
gene48501	LOC106587226	22.6067	8.20595	1.09513	7.49313	6.72478e-14	7.85218e-13	LOC106587226
gene50718	LOC106589148	162.512	8.20342	0.723929	11.3318	9.13123e-30	4.73388e-28	LOC106589148
gene42252	LOC106581182	61.47	8.20246	0.952983	8.60715	7.48988e-18	1.34009e-16	LOC106581182
gene9607	LOC106603180	22.4988	8.20162	1.04721	7.83187	4.80673e-15	6.28819e-14	tmprss15
gene26591	LOC106565906	81.8631	8.20024	0.913392	8.97779	2.76262e-19	5.68866e-18	LOC106565906
gene13849	LOC106607078	22.4718	8.19902	1.06298	7.71326	1.22641e-14	1.54858e-13	LOC106607078
gene4177	LOC106582276	141.125	8.19309	0.917583	8.92899	4.29935e-19	8.66454e-18	LOC106582276
gene33594	LOC106572443	31.1463	8.1865	1.33869	6.1153	9.63782e-10	6.76567e-09	LOC106572443
gene51686	LOC100194898	3222.01	8.17091	0.51213	15.9548	2.64002e-57	1.1227e-54	paca
gene16107	LOC106609212	21.9933	8.1705	1.15046	7.10191	1.23044e-12	1.24456e-11	LOC106609212
gene24442	LOC106563635	362.003	8.16706	0.533255	15.3155	6.02532e-53	1.90109e-50	LOC106563635
gene18345	LOC106611397	59.7325	8.16581	1.0864	7.51642	5.62947e-14	6.61802e-13	LOC106611397
gene13174	LOC106606521	21.8863	8.16068	1.29471	6.30308	2.91791e-10	2.18809e-09	LOC106606521
gene35521	LOC106574429	42.5943	8.15536	1.34295	6.07274	1.25749e-09	8.67791e-09	LOC106574429
gene21023	LOC100194766	21.824	8.15535	1.01494	8.03529	9.33573e-16	1.3221e-14	fmo5
gene12259	LOC106605632	42.5392	8.15348	0.979705	8.32238	8.62124e-17	1.36374e-15	LOC106605632
gene40456	LOC106579100	406.12	8.15292	0.754776	10.8018	3.37639e-27	1.42142e-25	LOC106579100
gene50267	LOC106588717	21.7114	8.1495	1.03725	7.85683	3.93981e-15	5.21216e-14	LOC106588717
gene181	LOC106608646	21.6869	8.14886	1.05717	7.70821	1.27599e-14	1.60761e-13	disp2
gene22676	LOC106561840	21.6466	8.14876	1.05184	7.74717	9.39665e-15	1.19725e-13	LOC106561840
gene46445	LOC106585035	76.8459	8.14573	1.58638	5.13479	2.82461e-07	1.41245e-06	LOC106585035
gene58	LOC106586969	21.6274	8.14515	1.12067	7.26811	3.64544e-13	3.90537e-12	LOC106586969
gene54751	LOC100286716	21.6054	8.14492	1.39839	5.82448	5.72909e-09	3.64582e-08	mia
gene76710	LOC106594851	21.6239	8.14478	1.07811	7.5547	4.1983e-14	5.00165e-13	LOC106594851
gene36346	LOC106575269	21.612	8.14151	1.07574	7.56831	3.78102e-14	4.52474e-13	LOC106575269
gene52154	LOC101448047	30.1097	8.1389	0.992469	8.20066	2.39073e-16	3.5975e-15	cbln2b
gene13376	LOC106606738	221.018	8.13428	0.692738	11.7422	7.74379e-32	4.89712e-30	LOC106606738
gene14305	LOC106607434	21.4803	8.13066	1.14186	7.12056	1.07486e-12	1.09322e-11	LOC106607434
gene15495	LOC106608688	57.649	8.12417	0.99302	8.18128	2.80841e-16	4.19375e-15	LOC106608688
gene35736	LOC106574647	272.729	8.12309	0.541052	15.0135	5.9884e-51	1.55502e-48	LOC106574647
gene14716	LOC106607921	21.3365	8.12288	1.5402	5.2739	1.33555e-07	6.99553e-07	LOC106607921
gene26271	LOC106565387	21.2775	8.11894	1.29455	6.27163	3.57284e-10	2.65077e-09	dnai1
gene45897	LOC106584624	41.5071	8.11749	0.951728	8.52922	1.47342e-17	2.55978e-16	LOC106584624
gene38184	LOC106577059	21.2006	8.11531	1.00104	8.10688	5.19349e-16	7.533e-15	LOC106577059
gene21926	LOC106560829	21.0124	8.10024	1.52624	5.30733	1.11242e-07	5.90585e-07	LOC106560829
gene9759	LOC106603215	20.9611	8.09941	1.39986	5.78586	7.21421e-09	4.52515e-08	LOC106603215
gene4916	LOC106589417	319.07	8.09839	0.583394	13.8815	8.19888e-44	1.35921e-41	LOC106589417
gene37434	LOC106576321	20.7335	8.08605	1.10564	7.31346	2.6035e-13	2.83947e-12	LOC106576321
gene16263	LOC106609371	20.7823	8.08464	0.941129	8.59037	8.66901e-18	1.54447e-16	LOC106609371
gene39170	LOC100195401	176.436	8.0837	0.889964	9.08317	1.05455e-19	2.25701e-18	syt4
gene30684	LOC106569572	28.8624	8.07622	1.40342	5.75466	8.68186e-09	5.38474e-08	LOC106569572
gene2596	LOC106566370	40.2417	8.07411	1.09835	7.35114	1.96522e-13	2.17523e-12	LOC106566370
gene28510	LOC100380373	206.167	8.07407	0.88571	9.11593	7.79988e-20	1.68909e-18	143g1
gene38538	LOC106577443	20.5943	8.06911	1.01839	7.92341	2.31078e-15	3.14496e-14	LOC106577443
gene1231	LOC106606765	54.7485	8.06227	1.08196	7.45155	9.22517e-14	1.0628e-12	LOC106606765
gene24852	LOC106563984	20.4164	8.06202	1.25034	6.44788	1.13428e-10	8.98332e-10	LOC106563984
gene18714	LOC106611770	55.6395	8.05831	0.896366	8.98998	2.4728e-19	5.11341e-18	LOC106611770
gene6174	LOC106598968	28.5122	8.05659	1.17367	6.86443	6.6759e-12	6.16979e-11	LOC106598968
gene36918	LOC106575825	20.355	8.05607	1.06544	7.5613	3.99072e-14	4.76596e-13	LOC106575825
gene27642	LOC106566566	55.2575	8.05334	1.05726	7.61718	2.59271e-14	3.16463e-13	LOC106566566
gene4966	LOC106589858	54.7446	8.04656	1.15166	6.9869	2.81034e-12	2.72068e-11	LOC106589858
gene1306	LOC106607506	20.1987	8.04422	1.39972	5.74703	9.08241e-09	5.61418e-08	hmx3
gene27537	LOC106566451	129.934	8.04153	0.817195	9.8404	7.54102e-23	2.14207e-21	LOC106566451
gene50207	LOC106588639	19.8763	8.02479	1.02342	7.84117	4.46382e-15	5.86574e-14	LOC106588639
gene39297	LOC106578196	27.7949	8.02185	1.27154	6.30878	2.81235e-10	2.11488e-09	znf827
gene42936	LOC106581814	19.8637	8.02125	1.34578	5.96032	2.51748e-09	1.67849e-08	LOC106581814
gene14600	LOC106607789	165.263	8.01939	0.646389	12.4065	2.41094e-35	1.98163e-33	LOC106607789
gene8322	LOC106601958	121.03	8.01828	1.02223	7.84389	4.36804e-15	5.74503e-14	LOC106601958
gene35462	LOC106574257	27.6512	8.01423	1.01203	7.91895	2.39529e-15	3.25093e-14	LOC106574257
gene40718	LOC106579582	53.6485	8.01414	0.977	8.20281	2.34831e-16	3.5373e-15	LOC106579582
gene6609	LOC106600428	142.743	8.01139	0.75364	10.6303	2.15498e-26	8.55664e-25	LOC106600428
gene21772	LOC106560976	38.4747	8.00891	0.978587	8.18416	2.74207e-16	4.09885e-15	LOC106560976
gene45523	LOC106584289	27.4675	8.0048	1.09313	7.3228	2.42853e-13	2.65599e-12	LOC106584289
gene1168	LOC106606039	75.4983	8.00443	1.50856	5.30601	1.12051e-07	5.94773e-07	LOC106606039
gene22876	LOC106562045	53.7922	8.00179	0.975392	8.20367	2.33165e-16	3.514e-15	LOC106562045
gene50430	LOC100194474	19.5822	8.00158	1.44961	5.51981	3.39364e-08	1.93885e-07	hoxa13
gene44486	LOC106583255	38.276	7.99935	1.39702	5.726	1.02827e-08	6.30565e-08	LOC106583255
gene28159	LOC106567054	187.469	7.99493	0.868117	9.2095	3.2764e-20	7.32212e-19	LOC106567054
gene8313	LOC106601948	229.894	7.99381	0.496809	16.0903	2.9831e-58	1.32626e-55	smim22
gene43037	LOC106581899	52.3718	7.98226	1.01683	7.85016	4.15513e-15	5.48219e-14	LOC106581899
gene20519	LOC106613518	37.7321	7.98116	0.984263	8.10877	5.11352e-16	7.42067e-15	LOC106613518
gene20752	LOC106613725	19.1935	7.97315	1.04704	7.61497	2.63762e-14	3.21677e-13	LOC106613725
gene13858	LOC100380498	19.1062	7.96726	1.12123	7.10582	1.19614e-12	1.21112e-11	rbp
gene32280	LOC106571149	19.1482	7.96667	1.57229	5.06693	4.04286e-07	1.98344e-06	LOC106571149
gene1860	LOC106611567	69.1644	7.9652	1.09496	7.27445	3.47826e-13	3.73718e-12	LOC106611567
gene27364	LOC106566317	19.1011	7.9618	1.00923	7.889	3.04607e-15	4.08692e-14	LOC106566317
gene28010	LOC106566792	19.0021	7.9594	1.32956	5.98651	2.14398e-09	1.44423e-08	LOC106566792
gene49589	LOC100380534	19.0274	7.95924	0.934994	8.51262	1.7005e-17	2.92655e-16	bat1
gene39008	LOC106577895	26.5559	7.95677	1.16476	6.83125	8.41779e-12	7.6996e-11	LOC106577895
gene34822	LOC106573651	18.9484	7.95517	1.2571	6.32818	2.48068e-10	1.88186e-09	LOC106573651
gene3003	LOC106571279	18.9094	7.95058	1.44632	5.49712	3.86042e-08	2.18595e-07	rab3c
gene33151	LOC106572278	50.9855	7.94693	1.02784	7.7317	1.06124e-14	1.34805e-13	LOC106572278
gene16662	LOC100195783	88.4103	7.94684	0.977235	8.13196	4.22414e-16	6.18508e-15	fel
gene10499	LOC106603946	18.8333	7.94483	1.14863	6.91676	4.62098e-12	4.35852e-11	LOC106603946
gene31223	LOC106569924	18.7496	7.94095	1.01482	7.82497	5.07784e-15	6.62513e-14	LOC106569924
gene26190	LOC106565332	107.371	7.93994	1.33425	5.95086	2.66741e-09	1.77121e-08	fam3d
gene35919	LOC106574840	18.6837	7.93384	1.04396	7.59979	2.96609e-14	3.59348e-13	LOC106574840
gene51479	LOC106589927	18.6648	7.93304	1.61932	4.899	9.63276e-07	4.46319e-06	LOC106589927
gene34896	LOC106573580	104.726	7.92292	0.997146	7.94559	1.93266e-15	2.6587e-14	LOC106573580
gene33072	LOC100136393	69.802	7.9211	1.09292	7.24766	4.2403e-13	4.51136e-12	pparg
gene59890	LOC106594812	18.5371	7.92056	1.07568	7.36331	1.79399e-13	1.99247e-12	LOC106594812
gene1738	LOC106612663	18.5589	7.91988	1.12441	7.04358	1.87365e-12	1.85801e-11	LOC106612663
gene14582	LOC106607913	18.5172	7.91752	1.45843	5.4288	5.6734e-08	3.13985e-07	LOC106607913
gene37134	LOC106576035	18.442	7.91541	1.04802	7.55273	4.26242e-14	5.07392e-13	svopl
gene45642	LOC106584377	114.422	7.91321	0.684753	11.5563	6.85967e-31	3.90841e-29	LOC106584377
gene14443	LOC106607669	18.3757	7.9114	1.11098	7.12113	1.07049e-12	1.08916e-11	cldn20
gene17691	LOC106610818	18.3881	7.91028	1.26565	6.24998	4.10499e-10	3.02645e-09	LOC106610818
gene32005	LOC106570857	18.2672	7.90115	1.11149	7.10861	1.17216e-12	1.18725e-11	LOC106570857
gene38186	LOC106577060	49.6685	7.90012	1.13559	6.95681	3.48061e-12	3.33328e-11	LOC106577060
gene34599	LOC106573478	49.5133	7.89802	0.975628	8.09532	5.71153e-16	8.23959e-15	LOC106573478
gene22893	LOC106562057	814.125	7.89582	0.572438	13.7933	2.79569e-43	4.48273e-41	LOC106562057
gene21778	LOC106560972	18.1713	7.89416	1.42504	5.53959	3.03183e-08	1.74164e-07	LOC106560972
gene17840	LOC106610854	18.1744	7.89152	1.37869	5.72395	1.04078e-08	6.37834e-08	LOC106610854
gene18311	LOC106611341	99.3085	7.88858	0.666071	11.8435	2.3266e-32	1.5376e-30	LOC106611341
gene21793	LOC106560949	150.206	7.88463	0.863904	9.12674	7.05953e-20	1.53899e-18	LOC106560949
gene12370	LOC106605720	67.6186	7.88199	1.1487	6.86163	6.80769e-12	6.28367e-11	LOC106605720
gene32825	LOC106571626	18.0158	7.88182	1.49161	5.28412	1.26309e-07	6.64088e-07	LOC106571626
gene22281	LOC106561447	17.9887	7.88131	1.02256	7.70741	1.28398e-14	1.61699e-13	LOC106561447
gene16262	LOC106609370	17.9998	7.88003	0.996735	7.90585	2.66115e-15	3.59017e-14	LOC106609370
gene25854	LOC106565012	196.314	7.87859	0.588328	13.3915	6.78173e-41	8.80514e-39	tmem63b
gene50966	LOC106589452	277.968	7.87776	0.673277	11.7006	1.26518e-31	7.76657e-30	LOC106589452
gene7267	LOC106600847	17.8915	7.87148	1.16017	6.78475	1.16287e-11	1.04733e-10	LOC106600847
gene12962	LOC106606312	24.9997	7.86762	1.04222	7.54891	4.38912e-14	5.22262e-13	LOC106606312
gene38670	LOC106577566	17.8019	7.86473	1.57071	5.00712	5.52497e-07	2.65769e-06	gpr78
gene10295	LOC106603682	17.7726	7.86229	1.06185	7.40434	1.31803e-13	1.49037e-12	pou2f3
gene9139	LOC106602778	17.766	7.85797	1.20411	6.52598	6.75597e-11	5.51894e-10	LOC106602778
gene32693	LOC100195998	17.6999	7.85457	1.45537	5.39694	6.77876e-08	3.70546e-07	ap180
gene51470	LOC100196416	34.6077	7.8537	1.18907	6.60492	3.97738e-11	3.35176e-10	hyep
gene6095	LOC100286781	24.7457	7.85347	1.10127	7.1313	9.94263e-13	1.01618e-11	agrp2
gene60730	LOC106592858	34.5457	7.85276	0.974309	8.05982	7.64041e-16	1.09096e-14	LOC106592858
gene26658	LOC106565843	17.6017	7.84824	1.04347	7.52129	5.42378e-14	6.39413e-13	LOC106565843
gene5251	LOC106592151	17.6113	7.84768	1.10305	7.11454	1.12285e-12	1.13927e-11	LOC106592151
gene16916	LOC106610020	17.5801	7.84631	1.45773	5.38256	7.34337e-08	3.99994e-07	LOC106610020
gene65803	LOC106595315	17.6484	7.8443	1.15537	6.7894	1.12601e-11	1.016e-10	LOC106595315
gene48299	LOC106587065	24.5653	7.84154	1.30022	6.03094	1.63006e-09	1.11131e-08	LOC106587065
gene47589	LOC106586344	250.033	7.83887	0.813527	9.63566	5.65273e-22	1.49565e-20	LOC106586344
gene2259	LOC106563528	17.4476	7.83871	1.05243	7.44819	9.46282e-14	1.08932e-12	LOC106563528
gene26186	LOC106565329	17.3771	7.83188	1.07063	7.31521	2.56983e-13	2.8053e-12	LOC106565329
gene46040	LOC106584759	79.7311	7.82539	1.00755	7.76675	8.05284e-15	1.0323e-13	LOC106584759
gene6705	LOC106600228	17.2797	7.82201	1.33768	5.84742	4.99254e-09	3.2049e-08	LOC106600228
gene6704	LOC106600448	17.2665	7.82007	1.11133	7.03668	1.9688e-12	1.94644e-11	LOC106600448
gene2643	LOC106567849	17.2234	7.81805	1.06581	7.33533	2.21171e-13	2.42792e-12	LOC106567849
gene15298	LOC106608479	17.1899	7.81566	1.09156	7.16009	8.06251e-13	8.34491e-12	LOC106608479
gene39941	LOC106578836	24.1135	7.81515	1.63378	4.78348	1.7229e-06	7.66567e-06	LOC106578836
gene12479	LOC106605846	466.481	7.81482	0.718875	10.8709	1.58602e-27	6.84392e-26	LOC106605846
gene18264	LOC106611327	17.2709	7.81368	1.09476	7.13733	9.51615e-13	9.77362e-12	LOC106611327
gene50454	LOC106588868	62.636	7.81146	0.939802	8.31181	9.42538e-17	1.48454e-15	LOC106588868
gene45429	LOC106584134	33.4763	7.80819	1.05045	7.43317	1.06026e-13	1.21386e-12	LOC106584134
gene10626	LOC106604056	109.751	7.80766	0.779414	10.0174	1.27884e-23	3.90074e-22	LOC106604056
gene23584	LOC106562736	17.0788	7.80477	0.942882	8.27757	1.25713e-16	1.95675e-15	LOC106562736
gene14677	LOC106607852	17.0527	7.80324	1.33438	5.84786	4.9795e-09	3.20003e-08	rcan2
gene33457	LOC106572023	167.016	7.80155	0.918461	8.49415	1.99383e-17	3.39159e-16	LOC106572023
gene24363	LOC106563431	17.0552	7.80141	1.26535	6.16544	7.02887e-10	5.03782e-09	LOC106563431
gene57456	LOC106592508	17.0541	7.80003	1.41667	5.50591	3.6727e-08	2.08691e-07	LOC106592508
gene60279	LOC106593764	17.0604	7.7982	0.98627	7.90676	2.64177e-15	3.56566e-14	LOC106593764
gene22406	LOC106561553	162.015	7.79788	1.20583	6.46683	1.00082e-10	8.00191e-10	LOC106561553
gene31881	LOC106570743	17.0307	7.7972	0.978023	7.97241	1.55611e-15	2.15891e-14	LOC106570743
gene28536	LOC106567475	201.946	7.79669	1.42478	5.47221	4.44447e-08	2.49358e-07	LOC106567475
gene27152	LOC106566082	23.7125	7.79479	1.02848	7.57894	3.48394e-14	4.18287e-13	LOC106566082
gene28168	LOC106567063	196.979	7.79367	1.09315	7.12954	1.00704e-12	1.02817e-11	LOC106567063
gene13449	LOC106606805	33.1767	7.79327	1.15996	6.71856	1.83532e-11	1.61674e-10	LOC106606805
gene24029	LOC106563322	382.205	7.79088	0.708953	10.9893	4.30342e-28	1.94269e-26	LOC106563322
gene30132	LOC106568833	79.1531	7.79074	0.968687	8.04258	8.79695e-16	1.25002e-14	LOC106568833
gene7703	LOC106601345	340.927	7.78812	0.597459	13.0354	7.69577e-39	8.24149e-37	LOC106601345
gene11964	LOC106605327	23.5052	7.77932	0.99654	7.80633	5.88783e-15	7.64116e-14	LOC106605327
gene3137	LOC106572447	16.7471	7.77838	1.16331	6.68642	2.28692e-11	1.98947e-10	LOC106572447
gene31124	LOC106570010	16.7353	7.77785	1.03594	7.50801	6.00347e-14	7.02672e-13	LOC106570010
gene32029	LOC106570892	16.762	7.77735	1.38064	5.63313	1.7697e-08	1.05118e-07	LOC106570892
gene44254	LOC106583114	16.7457	7.7756	1.14647	6.7822	1.1836e-11	1.06469e-10	LOC106583114
gene429	LOC106580844	16.7694	7.77457	1.37	5.67488	1.38789e-08	8.36926e-08	LOC106580844
gene40127	LOC106579003	61.4839	7.77117	0.946617	8.20941	2.22271e-16	3.35844e-15	LOC106579003
gene77501	LOC106594079	122.899	7.76964	1.34396	5.78114	7.41946e-09	4.64397e-08	LOC106594079
gene31595	LOC100380447	32.5402	7.7652	0.97059	8.00049	1.23921e-15	1.73726e-14	sgce
gene14271	LOC106607524	16.5678	7.76379	1.05851	7.33467	2.22268e-13	2.43905e-12	LOC106607524
gene33789	LOC100194440	60.2121	7.7629	0.851373	9.11809	7.64593e-20	1.65698e-18	hoxc10ab
gene38700	LOC106577587	23.29	7.76208	0.97208	7.98502	1.405e-15	1.95481e-14	bank1
gene10400	LOC106603849	23.3001	7.7601	1.12119	6.92132	4.47445e-12	4.22846e-11	LOC106603849
gene29723	LOC106568639	23.1598	7.75963	0.966899	8.02528	1.01296e-15	1.43245e-14	amph
gene32585	LOC100380352	1095.36	7.75825	0.698635	11.1049	1.18789e-28	5.61294e-27	clus
gene14181	LOC106607239	23.2452	7.75525	0.994175	7.80068	6.15732e-15	7.96975e-14	LOC106607239
gene29678	LOC106568603	16.5268	7.75218	1.09998	7.04753	1.82117e-12	1.80902e-11	LOC106568603
gene4685	LOC106587804	16.4351	7.74877	0.934282	8.29382	1.09672e-16	1.71541e-15	LOC106587804
gene38214	LOC106577135	16.3742	7.74148	1.05186	7.35981	1.84173e-13	2.0424e-12	LOC106577135
gene39087	LOC106577960	44.9275	7.74051	1.11839	6.92114	4.48031e-12	4.23264e-11	LOC106577960
gene74025	LOC106594663	22.7514	7.73251	1.35408	5.71052	1.12634e-08	6.87258e-08	LOC106594663
gene44638	LOC100286691	16.2707	7.73082	1.40862	5.48822	4.06009e-08	2.29371e-07	got1a
gene43002	LOC106581759	58.8099	7.72621	0.780672	9.89688	4.29468e-23	1.24895e-21	LOC106581759
gene51169	LOC106589211	16.1774	7.72569	0.96128	8.03688	9.21543e-16	1.30695e-14	kif19
gene13638	LOC106606878	22.6298	7.72048	1.10777	6.96937	3.18367e-12	3.06491e-11	LOC106606878
gene41610	LOC106580495	16.0935	7.71232	1.13918	6.77004	1.28748e-11	1.15284e-10	LOC106580495
gene16065	LOC106609095	22.3962	7.71114	1.09553	7.03876	1.9396e-12	1.91887e-11	LOC106609095
gene27954	LOC106566841	15.9678	7.70822	1.1145	6.91628	4.63656e-12	4.3704e-11	LOC106566841
gene28218	LOC106567096	102.251	7.70693	0.817009	9.43311	3.98122e-21	9.64664e-20	LOC106567096
gene6520	LOC106599721	15.9439	7.70593	1.23906	6.21916	4.99835e-10	3.65303e-09	LOC106599721
gene28214	LOC106567092	22.3695	7.70295	0.935305	8.23576	1.78415e-16	2.7281e-15	LOC106567092
gene21677	LOC106561045	43.6877	7.7025	0.97071	7.93491	2.10644e-15	2.88154e-14	ptpn5
gene31900	LOC106570762	22.2488	7.70052	1.07969	7.13213	9.88268e-13	1.01076e-11	LOC106570762
gene40720	LOC106579580	15.8777	7.69745	1.4778	5.20873	1.90137e-07	9.75894e-07	LOC106579580
gene33433	LOC106572045	130.903	7.69592	0.607654	12.665	9.24545e-37	8.45138e-35	LOC106572045
gene28158	LOC100194805	15.8416	7.69509	1.04388	7.37164	1.68537e-13	1.8818e-12	arf3
gene19354	LOC106612337	15.8129	7.69086	1.31122	5.8654	4.48052e-09	2.89585e-08	LOC106612337
gene46007	LOC106584742	15.8223	7.69062	1.16972	6.57473	4.87407e-11	4.05961e-10	LOC106584742
gene42470	LOC106581333	15.7225	7.68696	1.25684	6.11608	9.59053e-10	6.73886e-09	LOC106581333
gene56605	LOC106592022	15.7768	7.68541	1.12519	6.83035	8.47067e-12	7.74555e-11	LOC106592022
gene22575	LOC106561737	15.5682	7.67255	1.36845	5.60674	2.06176e-08	1.21214e-07	LOC106561737
gene47124	LOC106585875	15.5228	7.66989	1.018	7.5343	4.90946e-14	5.82289e-13	LOC106585875
gene45732	LOC100196572	831.435	7.66888	0.987465	7.76623	8.08596e-15	1.03565e-13	ddn1
gene43468	LOC106582303	15.5437	7.6686	1.46897	5.22039	1.78545e-07	9.20421e-07	LOC106582303
gene47925	LOC106586679	403.699	7.66663	0.941461	8.14333	3.84553e-16	5.66179e-15	sytl5
gene22526	LOC106561684	15.6086	7.66526	0.950657	8.06312	7.43711e-16	1.06297e-14	LOC106561684
gene37148	LOC106576046	71.3824	7.65762	0.976575	7.8413	4.45901e-15	5.86204e-14	LOC106576046
gene4112	LOC106581398	21.6154	7.6563	1.67926	4.55934	5.13151e-06	2.11213e-05	LOC106581398
gene38991	LOC106577876	21.5478	7.65558	1.14607	6.67988	2.39134e-11	2.07478e-10	LOC106577876
gene41345	LOC100286493	15.2435	7.64137	1.41213	5.41122	6.25954e-08	3.4428e-07	nefl
gene41612	LOC106580496	41.7851	7.64122	1.00945	7.56966	3.74195e-14	4.4798e-13	add2
gene33307	LOC106572324	29.8624	7.63893	1.17101	6.52335	6.87564e-11	5.61046e-10	LOC106572324
gene17295	LOC106610368	137.091	7.6379	0.59483	12.8405	9.72646e-38	9.64201e-36	LOC106610368
gene47982	LOC106586782	15.2086	7.6331	1.32073	5.77946	7.49419e-09	4.68527e-08	LOC106586782
gene30636	LOC106569521	15.1315	7.62826	1.27701	5.97352	2.32186e-09	1.55585e-08	LOC106569521
gene13075	LOC106606448	15.1041	7.62616	1.19251	6.39506	1.60487e-10	1.25111e-09	LOC106606448
gene22158	LOC106561288	15.1162	7.62604	1.43553	5.31234	1.08226e-07	5.75407e-07	LOC106561288
gene46622	LOC106585573	15.1101	7.62497	1.37351	5.55144	2.83324e-08	1.63653e-07	LOC106585573
gene41325	LOC106579889	15.0599	7.6239	1.16184	6.56193	5.31145e-11	4.40141e-10	LOC106579889
gene51463	LOC106589907	15.0058	7.6176	1.27871	5.95725	2.5652e-09	1.70759e-08	LOC106589907
gene17377	LOC100195229	14.9849	7.6158	1.06847	7.12777	1.02008e-12	1.03968e-11	ct027
gene10894	LOC106604246	52.9218	7.60988	0.931609	8.16853	3.12161e-16	4.63784e-15	LOC106604246
gene7158	LOC106600931	14.9693	7.60905	1.38962	5.47562	4.35993e-08	2.45083e-07	LOC106600931
gene4954	LOC106589699	94.5022	7.60887	0.630796	12.0623	1.66975e-33	1.18633e-31	LOC106589699
gene44470	LOC106583268	67.4504	7.60512	0.695528	10.9343	7.90037e-28	3.49161e-26	LOC106583268
gene6440	LOC106599327	68.004	7.60416	0.922473	8.24324	1.6761e-16	2.57767e-15	LOC106599327
gene51003	LOC106589482	93.6199	7.60312	1.08757	6.99092	2.73082e-12	2.64894e-11	LOC106589482
gene42186	LOC106581039	14.8667	7.60166	1.20664	6.29984	2.97959e-10	2.2315e-09	LOC106581039
gene3816	LOC106578513	14.849	7.60104	1.19265	6.37325	1.85064e-10	1.43054e-09	LOC106578513
gene52242	LOC106590703	28.9722	7.59715	1.37994	5.50543	3.68267e-08	2.09177e-07	vill
gene46456	LOC106585027	14.808	7.597	1.41018	5.38724	7.15475e-08	3.90081e-07	LOC106585027
gene36225	LOC106575074	14.7768	7.59693	1.36349	5.57167	2.52312e-08	1.46606e-07	LOC106575074
gene34852	LOC106573622	14.7727	7.59468	1.1294	6.72451	1.76184e-11	1.55481e-10	LOC106573622
gene9746	LOC106603218	14.7123	7.59195	1.10716	6.85713	7.0257e-12	6.47879e-11	LOC106603218
gene32920	LOC106571766	14.7281	7.59127	1.49461	5.0791	3.79224e-07	1.86798e-06	drc1
gene77943	LOC106591764	626.965	7.58919	0.432311	17.5549	5.45422e-69	4.57267e-66	LOC106591764
gene7426	LOC106601133	28.7601	7.58832	1.14757	6.61251	3.77848e-11	3.19792e-10	LOC106601133
gene79897	LOC106593586	53.0671	7.58803	0.818041	9.27585	1.76203e-20	4.02673e-19	LOC106593586
gene16559	LOC106609645	65.5839	7.58664	0.861409	8.80724	1.28263e-18	2.48751e-17	LOC106609645
gene68801	LOC106596609	350.084	7.58477	0.525857	14.4236	3.67506e-47	7.4887e-45	LOC106596609
gene44141	LOC106583022	14.6488	7.58193	1.30382	5.81516	6.0577e-09	3.83995e-08	LOC106583022
gene33812	LOC106572659	65.9593	7.57469	0.80197	9.44511	3.55034e-21	8.61683e-20	LOC106572659
gene28398	LOC106567251	52.849	7.57451	0.869882	8.70751	3.10616e-18	5.79429e-17	LOC106567251
gene31582	LOC106570489	200.454	7.57196	0.542629	13.9542	2.96484e-44	5.08756e-42	hepacam2
gene41929	LOC106580776	39.0213	7.56936	1.87619	4.03442	5.47372e-05	0.000188701	LOC106580776
gene7287	LOC106600832	14.5125	7.5686	1.41844	5.33585	9.51e-08	5.09936e-07	LOC106600832
gene34560	LOC106573430	28.3296	7.56666	1.14074	6.63312	3.28669e-11	2.80516e-10	LOC106573430
gene50076	LOC106588562	14.4361	7.56537	0.947409	7.98533	1.40146e-15	1.95081e-14	LOC106588562
gene9476	LOC106602920	14.4718	7.56254	0.977152	7.73936	9.99158e-15	1.27084e-13	LOC106602920
gene42917	LOC106581834	28.2743	7.56164	0.903229	8.37178	5.67536e-17	9.18038e-16	LOC106581834
gene28441	LOC106567289	14.4252	7.55841	1.38111	5.47271	4.43212e-08	2.48848e-07	LOC106567289
gene50210	LOC106588640	28.2173	7.55784	1.52102	4.96894	6.73187e-07	3.19581e-06	LOC106588640
gene15880	LOC106608978	14.3892	7.55722	1.36746	5.52648	3.26713e-08	1.86913e-07	LOC106608978
gene42080	LOC106580930	27.9953	7.55109	0.930691	8.11343	4.92125e-16	7.1629e-15	LOC106580930
gene24224	LOC106563379	28.0382	7.54985	1.20009	6.29109	3.15238e-10	2.3537e-09	LOC106563379
gene42328	LOC106581126	14.264	7.54547	1.2699	5.94179	2.81924e-09	1.86654e-08	LOC106581126
gene71353	LOC106595653	244.824	7.54461	0.549555	13.7286	6.84505e-43	1.05159e-40	LOC106595653
gene31445	LOC106570313	14.2634	7.54459	1.37921	5.47022	4.49477e-08	2.52035e-07	LOC106570313
gene9792	LOC106603264	14.2451	7.54258	1.13622	6.63833	3.17252e-11	2.7085e-10	LOC106603264
gene26982	LOC106566011	19.9827	7.53906	1.01946	7.39517	1.4123e-13	1.59022e-12	LOC106566011
gene10950	LOC106604308	14.2371	7.53833	1.11791	6.74322	1.54919e-11	1.37418e-10	LOC106604308
gene45689	LOC106584416	409.56	7.53517	0.534185	14.1059	3.49241e-45	6.32579e-43	LOC106584416
gene47409	LOC106586176	14.0921	7.52477	1.45478	5.17244	2.31058e-07	1.1728e-06	LOC106586176
gene32934	LOC106571758	14.0742	7.52412	1.38339	5.4389	5.36091e-08	2.97532e-07	LOC106571758
gene30229	LOC106569080	13.9981	7.52293	1.01152	7.43722	1.02827e-13	1.17999e-12	LOC106569080
gene26266	LOC106565385	14.0039	7.51952	1.38319	5.43638	5.43747e-08	3.01553e-07	LOC106565385
gene27973	LOC106566931	27.4339	7.5183	1.06786	7.04055	1.91482e-12	1.89563e-11	LOC106566931
gene4364	LOC106583925	13.9683	7.5165	1.21659	6.17834	6.47783e-10	4.6588e-09	LOC106583925
gene6224	LOC106599074	102.857	7.51616	0.745954	10.0759	7.06102e-24	2.22308e-22	LOC106599074
gene33949	LOC106572801	13.9696	7.5144	1.42194	5.2846	1.25981e-07	6.62724e-07	LOC106572801
gene16484	LOC106609596	19.5004	7.51062	1.03096	7.28508	3.21485e-13	3.47069e-12	LOC106609596
gene44890	LOC106583693	62.4906	7.5094	0.887527	8.46104	2.64998e-17	4.45607e-16	LOC106583693
gene28966	LOC106567922	37.739	7.50603	1.06588	7.04209	1.89372e-12	1.87601e-11	tmprss2
gene7252	LOC106600860	37.9289	7.5056	0.911318	8.23598	1.78094e-16	2.72604e-15	LOC106600860
gene39256	LOC106578151	19.4351	7.50443	1.67714	4.47454	7.65757e-06	3.07183e-05	LOC106578151
gene31649	LOC100196642	13.8012	7.49997	1.00362	7.47291	7.8443e-14	9.11946e-13	hoxa3aa
gene36004	LOC106574930	13.8115	7.49852	1.31723	5.69263	1.25094e-08	7.59652e-08	unc80
gene4017	LOC106580365	111.076	7.49756	0.731174	10.2541	1.13389e-24	3.80683e-23	LOC106580365
gene10045	LOC106603525	19.2057	7.48807	1.02702	7.29103	3.07591e-13	3.32681e-12	LOC106603525
gene19346	LOC106612328	362.299	7.48785	0.5357	13.9777	2.13298e-44	3.68164e-42	LOC106612328
gene8639	LOC106602162	101.709	7.48651	0.858169	8.72381	2.68995e-18	5.06293e-17	LOC106602162
gene19807	LOC106612893	97.6357	7.48455	0.709386	10.5508	5.03931e-26	1.95852e-24	stard13
gene43130	LOC106581972	170.84	7.48285	0.680303	10.9993	3.85139e-28	1.744e-26	LOC106581972
gene3416	LOC106574626	13.5853	7.47632	1.1726	6.37586	1.81941e-10	1.40826e-09	LOC106574626
gene47165	LOC106585910	19.0095	7.47518	1.11765	6.6883	2.25779e-11	1.96589e-10	LOC106585910
gene40852	LOC106579741	13.5499	7.4715	1.37437	5.4363	5.43973e-08	3.01621e-07	gdap1
gene7349	LOC106600985	48.3466	7.46497	0.889934	8.38822	4.93548e-17	8.06807e-16	LOC106600985
gene27730	LOC106566645	98.9641	7.46455	0.658187	11.3411	8.21203e-30	4.27244e-28	LOC106566645
gene2667	LOC106567788	13.496	7.46425	1.17889	6.33162	2.426e-10	1.84231e-09	LOC106567788
gene37761	LOC106576674	26.3509	7.46087	1.15333	6.46897	9.86721e-11	7.90212e-10	LOC106576674
gene29667	LOC106568589	13.4267	7.45664	1.08285	6.88614	5.73285e-12	5.34537e-11	LOC106568589
gene53181	LOC106591080	13.3908	7.4474	1.08323	6.87519	6.19078e-12	5.75408e-11	LOC106591080
gene20838	LOC106613473	26.1209	7.44639	1.1779	6.32175	2.58616e-10	1.95581e-09	LOC106613473
gene40044	LOC106578937	13.2721	7.44024	1.39373	5.33835	9.37939e-08	5.03235e-07	LOC106578937
gene3375	LOC106574239	36.3311	7.43944	1.08649	6.84722	7.52991e-12	6.91983e-11	LOC106574239
gene46629	LOC106585574	13.2629	7.43783	1.4579	5.10175	3.36529e-07	1.66719e-06	LOC106585574
gene44605	LOC100380688	13.2263	7.43611	1.5973	4.65543	3.23303e-06	1.37309e-05	LOC100380688
gene49045	LOC106587817	13.1959	7.43591	1.18266	6.28745	3.22731e-10	2.40597e-09	LOC106587817
gene51252	LOC106589694	13.25	7.43466	1.41998	5.23574	1.64325e-07	8.50628e-07	abcg5
gene15047	LOC106608233	13.1745	7.43199	1.12718	6.59346	4.29693e-11	3.60448e-10	LOC106608233
gene16862	LOC106609950	13.2058	7.42982	1.3605	5.46111	4.73172e-08	2.64563e-07	LOC106609950
gene14827	LOC106608017	13.1372	7.42698	1.16878	6.35446	2.0916e-10	1.60328e-09	LOC106608017
gene40170	LOC106579333	18.3111	7.41848	1.65683	4.47752	7.55144e-06	3.03163e-05	LOC106579333
gene47901	LOC106586653	60.8213	7.41844	1.05561	7.02766	2.10021e-12	2.07217e-11	LOC106586653
gene26494	LOC106565672	229.428	7.40959	0.582141	12.7282	4.12311e-37	3.89017e-35	LOC106565672
gene18963	LOC106611956	47.0072	7.40648	0.951883	7.78088	7.20213e-15	9.26489e-14	LOC106611956
gene28243	LOC106567121	12.9984	7.40553	1.13039	6.55131	5.70344e-11	4.71028e-10	LOC106567121
gene13192	LOC106606540	18.1632	7.40301	1.29156	5.73185	9.93429e-09	6.10987e-08	LOC106606540
gene53397	LOC106591949	12.9188	7.40157	1.43296	5.16522	2.40155e-07	1.21456e-06	LOC106591949
gene43156	LOC106582029	25.3559	7.40097	1.10316	6.70886	1.96152e-11	1.72377e-10	LOC106582029
gene445	LOC106583758	12.8587	7.39681	1.31554	5.62266	1.88038e-08	1.11197e-07	LOC106583758
gene40207	LOC106579307	70.1683	7.38847	0.753795	9.80169	1.10716e-22	3.09994e-21	LOC106579307
gene32408	LOC106571241	12.7911	7.38835	1.33754	5.52382	3.31698e-08	1.89654e-07	LOC106571241
gene41961	LOC106580804	12.7914	7.38341	1.23316	5.9874	2.13222e-09	1.43664e-08	LOC106580804
gene3089	LOC106572087	82.4735	7.38279	0.872489	8.46175	2.63397e-17	4.43423e-16	LOC106572087
gene4605	LOC106588462	17.8355	7.38011	1.00592	7.33668	2.18961e-13	2.40456e-12	ccdc40
gene4691	LOC106588527	12.7345	7.37829	1.42149	5.19054	2.09685e-07	1.07005e-06	LOC106588527
gene50668	LOC106589096	17.8227	7.37793	1.43752	5.13241	2.86057e-07	1.42921e-06	LOC106589096
gene76255	LOC106592473	12.679	7.37772	1.20051	6.14551	7.97055e-10	5.67256e-09	LOC106592473
gene25381	LOC106564532	24.8983	7.37695	0.959906	7.68508	1.52904e-14	1.91329e-13	LOC106564532
gene45798	LOC100195695	24.8698	7.37694	0.938552	7.85991	3.84395e-15	5.08993e-14	urah
gene28969	LOC106567918	103.434	7.37686	0.735649	10.0277	1.15188e-23	3.53552e-22	igsf5
gene2260	LOC106563536	12.675	7.3748	1.09345	6.74452	1.53535e-11	1.36272e-10	LOC106563536
gene41514	LOC106580402	137.21	7.36569	0.714718	10.3057	6.63857e-25	2.29983e-23	LOC106580402
gene30406	LOC106569122	146.56	7.3634	0.741318	9.93286	2.99544e-23	8.82481e-22	LOC106569122
gene16009	LOC106609105	296.387	7.35788	0.4692	15.6818	2.01589e-55	7.58361e-53	LOC106609105
gene37197	LOC106576098	24.5456	7.35725	1.5379	4.78396	1.71871e-06	7.64935e-06	LOC106576098
gene42034	LOC106580870	56.1095	7.35202	1.24708	5.89541	3.73755e-09	2.43822e-08	LOC106580870
gene2684	LOC100380514	12.5513	7.35129	1.02431	7.1768	7.13603e-13	7.44374e-12	crhbp
gene30085	LOC106568872	313.065	7.34902	0.668222	10.9979	3.91255e-28	1.76897e-26	LOC106568872
gene28606	LOC106567505	12.4525	7.34778	1.10341	6.65916	2.75393e-11	2.36698e-10	LOC106567505
gene22267	LOC106561362	12.415	7.34683	1.31853	5.57197	2.5188e-08	1.46384e-07	LOC106561362
gene54050	LOC106593221	12.4079	7.34538	1.17837	6.23349	4.56156e-10	3.34792e-09	LOC106593221
gene31034	LOC106570074	17.394	7.34444	1.4502	5.06444	4.09592e-07	2.00713e-06	LOC106570074
gene42562	LOC106581414	12.4227	7.34371	1.29668	5.66349	1.48326e-08	8.88956e-08	nox4
gene43659	LOC106582485	17.3866	7.34284	1.24736	5.8867	3.93975e-09	2.56158e-08	LOC106582485
gene58411	LOC106597977	12.4078	7.33425	1.22637	5.98046	2.22503e-09	1.4954e-08	LOC106597977
gene29491	LOC106568382	12.3988	7.33384	1.04943	6.98839	2.78055e-12	2.69273e-11	LOC106568382
gene57388	LOC106593903	12.3801	7.33262	1.17687	6.23061	4.64613e-10	3.40658e-09	LOC106593903
gene49635	LOC106588188	12.2949	7.33174	1.09311	6.70722	1.98368e-11	1.74273e-10	LOC106588188
gene44209	LOC106582964	17.2038	7.32974	1.3977	5.24416	1.56997e-07	8.14492e-07	LOC106582964
gene24612	LOC106563763	12.2526	7.32383	1.09996	6.65827	2.77065e-11	2.38065e-10	LOC106563763
gene7186	LOC106600904	80.0183	7.3234	0.865035	8.46601	2.53945e-17	4.28001e-16	LOC106600904
gene44526	LOC100380832	12.1843	7.31869	1.3729	5.33083	9.77672e-08	5.22928e-07	un119
gene21263	LOC106560446	12.2138	7.31795	1.3138	5.57008	2.54624e-08	1.4792e-07	LOC106560446
gene31621	LOC106570495	12.1232	7.3123	1.26132	5.79736	6.73676e-09	4.24199e-08	LOC106570495
gene6293	LOC106599582	120.935	7.31047	0.547019	13.3642	9.78654e-41	1.24315e-38	LOC106599582
gene9605	LOC106603069	126.783	7.31035	0.856803	8.53213	1.43676e-17	2.49756e-16	LOC106603069
gene17262	LOC106610353	23.7625	7.30983	0.961766	7.60042	2.95164e-14	3.5804e-13	LOC106610353
gene49062	LOC106587833	12.0924	7.308	1.46039	5.00413	5.61149e-07	2.69622e-06	LOC106587833
gene28875	LOC106568070	45.0675	7.30722	0.989054	7.38809	1.48948e-13	1.67327e-12	LOC106568070
gene4092	LOC106580834	98.6224	7.3007	0.643424	11.3466	7.70718e-30	4.03842e-28	LOC106580834
gene75353	LOC106595651	12.04	7.3005	1.0805	6.75659	1.41274e-11	1.26154e-10	LOC106595651
gene48502	LOC106587222	12.0106	7.29916	1.17848	6.1937	5.87666e-10	4.25041e-09	LOC106587222
gene36246	LOC106575221	23.4944	7.29393	1.12113	6.5059	7.72319e-11	6.26372e-10	LOC106575221
gene45271	LOC106584031	107.089	7.29094	0.63567	11.4697	1.87305e-30	1.02731e-28	LOC106584031
gene51459	LOC106589875	11.949	7.28921	1.48159	4.91985	8.66098e-07	4.03716e-06	LOC106589875
gene35305	LOC106574201	23.3854	7.28758	1.03883	7.0152	2.29613e-12	2.25261e-11	LOC106574201
gene8564	LOC106602167	11.9319	7.2873	1.30982	5.56358	2.64299e-08	1.53207e-07	LOC106602167
gene28079	LOC106566975	42.9374	7.28329	0.972267	7.49104	6.8328e-14	7.97513e-13	LOC106566975
gene15129	LOC106608293	11.8796	7.28113	1.56981	4.63823	3.51404e-06	1.48299e-05	LOC106608293
gene39104	LOC106577972	31.4811	7.27825	1.48906	4.8878	1.0197e-06	4.70754e-06	LOC106577972
gene14877	LOC106608062	16.6467	7.2779	1.05107	6.92426	4.38265e-12	4.14973e-11	LOC106608062
gene33678	LOC106572534	11.7929	7.27042	1.46135	4.97514	6.51995e-07	3.10274e-06	LOC106572534
gene52229	LOC106590690	11.8523	7.26984	1.51738	4.79104	1.65916e-06	7.4045e-06	LOC106590690
gene45119	LOC106583876	23.0956	7.269	1.05776	6.87207	6.32788e-12	5.8722e-11	LOC106583876
gene26187	LOC106565330	11.7667	7.26893	1.05845	6.86751	6.53305e-12	6.04539e-11	LOC106565330
gene44668	LOC106583477	81.3102	7.26785	1.12688	6.44951	1.12212e-10	8.88941e-10	lamb3
gene41967	LOC106580809	11.8176	7.26684	1.26084	5.76348	8.23971e-09	5.1235e-08	LOC106580809
gene32659	LOC106571467	11.8084	7.26638	1.24971	5.81446	6.08286e-09	3.8534e-08	LOC106571467
gene2801	LOC106569034	11.7144	7.26046	1.16315	6.24204	4.31897e-10	3.17782e-09	LOC106569034
gene9546	LOC106602980	32.2073	7.25877	1.01211	7.17194	7.39449e-13	7.69693e-12	LOC106602980
gene3095	LOC106572171	11.6567	7.2538	1.30891	5.54188	2.99239e-08	1.72067e-07	LOC106572171
gene70747	LOC106591872	31.4688	7.25096	1.25799	5.76392	8.21826e-09	5.11124e-08	LOC106591872
gene48149	LOC106586911	11.6778	7.25001	1.2675	5.71993	1.06567e-08	6.51972e-08	LOC106586911
gene46333	LOC106585127	129.276	7.24762	0.647902	11.1863	4.75964e-29	2.33549e-27	LOC106585127
gene27975	LOC106566825	31.4976	7.24373	1.07216	6.75618	1.41677e-11	1.26475e-10	LOC106566825
gene22646	LOC100380553	11.5574	7.24273	1.18157	6.12976	8.8011e-10	6.21841e-09	sigirr
gene2299	LOC106563940	11.5585	7.24114	1.12344	6.44548	1.15233e-10	9.11887e-10	LOC106563940
gene38168	LOC106577043	11.522	7.24082	1.12926	6.41202	1.43604e-10	1.12547e-09	LOC106577043
gene26375	LOC106565474	16.1441	7.23999	1.08123	6.69605	2.14123e-11	1.86939e-10	LOC106565474
gene35373	LOC106574364	11.5309	7.23813	1.13275	6.38989	1.66008e-10	1.29106e-09	LOC106574364
gene44173	LOC106582997	11.5488	7.23598	1.48284	4.87982	1.0618e-06	4.88805e-06	cssa22h1orf116
gene2252	LOC106563444	49.8838	7.23563	1.70564	4.24217	2.21367e-05	8.21187e-05	LOC106563444
gene1829	LOC106611907	30.7851	7.23448	1.1678	6.19496	5.82999e-10	4.21769e-09	LOC106611907
gene36347	LOC106575268	31.969	7.23301	1.25559	5.76063	8.37993e-09	5.20297e-08	LOC106575268
gene33120	LOC106571955	40.415	7.23041	0.989995	7.30348	2.80423e-13	3.04532e-12	LOC106571955
gene19748	LOC106612553	42.7052	7.22882	1.0484	6.89512	5.3819e-12	5.03735e-11	LOC106612553
gene50293	LOC106588693	315.777	7.22809	0.592212	12.2052	2.91476e-34	2.21575e-32	LOC106588693
gene48687	LOC106587454	62.6432	7.22509	0.872015	8.28552	1.17596e-16	1.8374e-15	LOC106587454
gene51256	LOC100380841	664.962	7.22219	0.320322	22.5467	1.44752e-112	7.07909e-109	slc3a1
gene53724	LOC106592101	11.4164	7.22207	1.3051	5.53374	3.13473e-08	1.79653e-07	LOC106592101
gene7546	LOC106601190	176.759	7.22203	0.509902	14.1636	1.53967e-45	2.91474e-43	LOC106601190
gene37566	LOC106576471	11.4125	7.22157	1.54836	4.664	3.10123e-06	1.32132e-05	LOC106576471
gene44430	LOC106583250	15.9506	7.21964	1.02951	7.01267	2.33819e-12	2.28775e-11	hoxc10
gene31659	LOC106570521	15.957	7.21946	1.40871	5.12486	2.97755e-07	1.48412e-06	LOC106570521
gene32324	LOC106571173	31.3483	7.21918	1.09434	6.59681	4.20103e-11	3.52807e-10	LOC106571173
gene32282	LOC106571137	29.8729	7.21515	2.18563	3.30118	0.000962785	0.00257835	LOC106571137
gene28105	LOC106567001	59.5117	7.21358	1.24017	5.81662	6.00508e-09	3.81071e-08	LOC106567001
gene74	LOC106598189	15.8956	7.2135	1.26517	5.70161	1.18684e-08	7.22369e-08	plek2
gene35672	LOC100379640	15.8467	7.21117	1.09208	6.60317	4.02447e-11	3.38852e-10	ghsr
gene27609	LOC106566521	30.4644	7.2051	1.09515	6.57907	4.73394e-11	3.95074e-10	cttnbp2nl
gene39103	LOC106577971	11.3414	7.20485	1.27806	5.63733	1.72708e-08	1.02795e-07	LOC106577971
gene68961	LOC106593810	11.2901	7.20265	1.15997	6.20936	5.32002e-10	3.87359e-09	LOC106593810
gene19519	LOC106612492	31.0448	7.20061	1.08685	6.6252	3.46784e-11	2.95118e-10	LOC106612492
gene34870	LOC106573604	15.7222	7.1994	1.23791	5.81575	6.03626e-09	3.82718e-08	LOC106573604
gene32148	LOC106571006	11.245	7.19911	1.57605	4.56783	4.92807e-06	2.03353e-05	LOC106571006
gene28413	LOC106567266	11.2292	7.19737	1.55946	4.61529	3.9254e-06	1.6443e-05	LOC106567266
gene39086	LOC106577961	231.202	7.19687	0.629554	11.4317	2.90414e-30	1.5636e-28	LOC106577961
gene21001	LOC106613945	734.258	7.19596	0.446106	16.1306	1.5548e-58	7.01884e-56	LOC106613945
gene2290	LOC106563794	15.687	7.1953	1.04102	6.91176	4.78677e-12	4.50331e-11	cfap53
gene836	LOC106602243	15.6984	7.19293	1.79458	4.00813	6.12014e-05	0.000208462	LOC106602243
gene38823	LOC106577746	167.356	7.1926	0.879456	8.17847	2.87467e-16	4.29051e-15	LOC106577746
gene51730	LOC106590182	11.1746	7.1926	1.52953	4.70248	2.57022e-06	1.11056e-05	kif9
gene37493	LOC106576407	11.1623	7.1908	1.2408	5.79528	6.82084e-09	4.29033e-08	LOC106576407
gene47410	LOC106586177	11.1647	7.1885	1.3219	5.43801	5.38796e-08	2.9892e-07	LOC106586177
gene31107	LOC106570020	13660.3	7.18811	0.397984	18.0613	6.42716e-73	5.89351e-70	LOC106570020
gene32515	LOC106571358	21.805	7.18791	1.04935	6.84986	7.39212e-12	6.79959e-11	LOC106571358
gene17163	LOC106610255	15.59	7.18436	1.12677	6.37608	1.81677e-10	1.40695e-09	LOC106610255
gene32738	LOC106571694	21.7504	7.18013	1.32598	5.41495	6.13074e-08	3.37576e-07	prima1
gene45695	LOC106584421	59.7133	7.17801	0.752649	9.53699	1.47035e-21	3.70022e-20	crlf1
gene41322	LOC106579892	15.4701	7.17299	1.29157	5.5537	2.79681e-08	1.61644e-07	LOC106579892
gene17713	LOC106610767	15.4273	7.1719	1.11621	6.42525	1.31656e-10	1.03682e-09	myt1l
gene2361	LOC100195220	73.3646	7.17085	0.9964	7.19675	6.16632e-13	6.46901e-12	ggt1
gene39021	LOC106577901	38.0387	7.16833	2.1681	3.30627	0.000945463	0.00253636	LOC106577901
gene7324	LOC106600798	161.23	7.16772	0.514964	13.9189	4.86573e-44	8.20546e-42	LOC106600798
gene9791	LOC106603263	15.3491	7.16615	1.02779	6.97241	3.11551e-12	3.00126e-11	LOC106603263
gene46034	LOC106584766	191.627	7.16607	1.19036	6.0201	1.74305e-09	1.1834e-08	LOC106584766
gene48546	LOC106587186	10.9494	7.16495	1.09809	6.52494	6.80273e-11	5.55405e-10	LOC106587186
gene47781	LOC106586540	30.2526	7.16402	1.34461	5.32795	9.9329e-08	5.30798e-07	LOC106586540
gene47419	LOC106586190	10.9273	7.16081	1.55737	4.598	4.26557e-06	1.77765e-05	LOC106586190
gene71258	LOC106594706	21.3455	7.15866	1.08276	6.61152	3.8039e-11	3.21758e-10	LOC106594706
gene4634	LOC106588251	59.3292	7.15528	0.841271	8.50532	1.81099e-17	3.09493e-16	LOC106588251
gene17235	LOC106610314	15.2745	7.15434	1.34186	5.33165	9.73244e-08	5.2094e-07	LOC106610314
gene48839	LOC106587606	10.8895	7.15348	1.44009	4.96738	6.78643e-07	3.21963e-06	LOC106587606
gene33809	LOC106572656	21.3085	7.15087	0.941938	7.59166	3.15834e-14	3.80753e-13	LOC106572656
gene31994	LOC106570847	10.8634	7.15033	1.16406	6.1426	8.11829e-10	5.76234e-09	LOC106570847
gene3624	LOC100136417	117.039	7.15023	0.796838	8.97326	2.87876e-19	5.91536e-18	gapdh
gene32948	LOC106571812	10.8569	7.14898	1.41995	5.03467	4.78675e-07	2.32123e-06	stxbp5
gene15593	LOC106608787	10.8962	7.14895	1.24945	5.72166	1.05486e-08	6.45789e-08	LOC106608787
gene32527	LOC106571368	10.8153	7.14726	1.11912	6.38649	1.69736e-10	1.31831e-09	LOC106571368
gene6616	LOC106600424	166.197	7.14723	1.28407	5.56609	2.60525e-08	1.51138e-07	LOC106600424
gene4578	LOC106586345	10.8253	7.14617	1.06273	6.72434	1.76391e-11	1.55618e-10	LOC106586345
gene31865	LOC106570729	10.7918	7.14354	1.3946	5.1223	3.01836e-07	1.50319e-06	LOC106570729
gene30049	LOC106568897	38.9074	7.14281	0.983791	7.2605	3.85659e-13	4.11936e-12	LOC106568897
gene25847	LOC106565001	185.879	7.1421	0.713595	10.0086	1.39703e-23	4.24359e-22	LOC106565001
gene7602	LOC106601233	97.6269	7.14203	0.65414	10.9182	9.43564e-28	4.12623e-26	LOC106601233
gene24709	LOC106563856	83.3083	7.14184	1.3992	5.10425	3.32113e-07	1.64698e-06	smad9
gene4484	LOC106586334	29.4637	7.1415	1.08548	6.5791	4.7332e-11	3.95074e-10	LOC106586334
gene44562	LOC106583559	128.293	7.14042	0.588497	12.1333	7.03329e-34	5.13378e-32	LOC106583559
gene48566	LOC106587325	10.7831	7.13986	1.62946	4.38173	1.17742e-05	4.58342e-05	LOC106587325
gene20573	LOC100380607	10.7637	7.13934	1.51178	4.72248	2.32983e-06	1.0134e-05	rab3b
gene28176	LOC100196635	21.0907	7.13928	1.00713	7.08876	1.35323e-12	1.36266e-11	hoxc10aa
gene50334	LOC106588747	59.6978	7.13377	1.05178	6.78257	1.18058e-11	1.0623e-10	LOC106588747
gene12260	LOC106605631	1339.07	7.13334	0.312329	22.8392	1.87104e-115	1.09804e-111	LOC106605631
gene1801	LOC106612175	10.688	7.12495	1.40782	5.06099	4.17082e-07	2.04144e-06	LOC106612175
gene47298	LOC106586043	223.276	7.12257	0.755772	9.42423	4.33256e-21	1.04548e-19	LOC106586043
gene22973	LOC106562104	20.8806	7.12068	2.26423	3.14486	0.00166167	0.00423471	LOC106562104
gene48460	LOC106587263	14.889	7.11982	1.04979	6.78213	1.18417e-11	1.06489e-10	LOC106587263
gene7905	LOC106601528	14.8824	7.1171	1.04271	6.82556	8.75818e-12	7.9935e-11	LOC106601528
gene42389	LOC106581239	10.6202	7.11593	1.46924	4.84329	1.27708e-06	5.80353e-06	LOC106581239
gene48515	LOC106587212	10.5673	7.11518	1.11849	6.3614	1.99928e-10	1.53693e-09	LOC106587212
gene45773	LOC106584495	10.5663	7.11206	1.50799	4.71626	2.40217e-06	1.0427e-05	LOC106584495
gene56063	LOC106592906	10.5404	7.1111	1.24416	5.71557	1.09335e-08	6.68098e-08	LOC106592906
gene57723	LOC106595184	1404.18	7.10577	0.425145	16.7138	1.04019e-62	6.22907e-60	LOC106595184
gene38297	LOC106577205	57.1237	7.10466	0.728643	9.75054	1.83496e-22	5.05095e-21	LOC106577205
gene11097	LOC106604484	20.6646	7.10395	1.12383	6.32119	2.59549e-10	1.96113e-09	hs3st1
gene54133	LOC106593686	14.6881	7.10072	1.27761	5.55779	2.73207e-08	1.58027e-07	LOC106593686
gene17844	LOC106610908	37.6036	7.0982	0.910718	7.79408	6.4881e-15	8.38311e-14	LOC106610908
gene24262	LOC106563548	10.4887	7.09504	1.1775	6.0255	1.6859e-09	1.14672e-08	LOC106563548
gene6512	LOC106599711	540.991	7.09456	0.65987	10.7515	5.83351e-27	2.41428e-25	LOC106599711
gene7501	LOC106601073	435.134	7.09422	0.495955	14.3042	2.06104e-46	3.97876e-44	LOC106601073
gene18352	LOC106611403	10.4094	7.09389	1.02122	6.9465	3.74466e-12	3.57332e-11	LOC106611403
gene308	LOC106568770	14.6024	7.09363	1.02477	6.92216	4.44814e-12	4.20495e-11	hnrnpu
gene2432	LOC106565238	10.4434	7.09248	1.47018	4.82423	1.40548e-06	6.34479e-06	LOC106565238
gene24580	LOC106563738	84.3036	7.0907	0.618723	11.4602	2.08996e-30	1.13989e-28	LOC106563738
gene37083	LOC106575992	102.217	7.08802	0.626541	11.3129	1.13242e-29	5.8092e-28	LOC106575992
gene16558	LOC106609644	10.4319	7.08789	1.25918	5.62896	1.81304e-08	1.07519e-07	LOC106609644
gene37867	LOC106576822	28.3576	7.0864	1.09821	6.45271	1.09868e-10	8.72254e-10	LOC106576822
gene29051	LOC106567845	125.172	7.08582	0.79685	8.89228	5.98667e-19	1.19339e-17	LOC106567845
gene13817	LOC106607039	10.3427	7.08235	1.2683	5.58412	2.34891e-08	1.37354e-07	LOC106607039
gene15434	LOC106608541	10.3451	7.07951	1.45464	4.86685	1.13389e-06	5.19951e-06	LOC106608541
gene29591	LOC106568511	10.3277	7.0793	1.50795	4.69466	2.67053e-06	1.15186e-05	LOC106568511
gene6634	LOC100380830	10.3132	7.07851	1.54678	4.57629	4.73286e-06	1.95766e-05	angl1
gene34726	LOC106573736	14.4249	7.07529	1.13009	6.2608	3.83016e-10	2.83094e-09	rltpr
gene32745	LOC106571689	116.268	7.07479	0.755397	9.36565	7.55802e-21	1.78276e-19	chga
gene26045	LOC106565194	1460.99	7.07332	0.48071	14.7143	5.21627e-49	1.19579e-46	LOC106565194
gene14958	LOC100194943	351.367	7.07309	0.514598	13.7449	5.46685e-43	8.53265e-41	ccr6
gene44549	LOC106583567	10.2619	7.07162	1.43952	4.91249	8.99274e-07	4.18316e-06	LOC106583567
gene18396	LOC106611445	130.15	7.07136	0.639113	11.0643	1.86836e-28	8.67458e-27	LOC106611445
gene11939	LOC106605301	206.664	7.06295	1.07173	6.59025	4.39076e-11	3.67898e-10	LOC106605301
gene47699	LOC106586405	10.2334	7.06262	1.14392	6.17406	6.65582e-10	4.77744e-09	LOC106586405
gene6684	LOC106600289	10.1614	7.05977	1.22074	5.78319	7.32991e-09	4.59183e-08	LOC106600289
gene20582	LOC106613573	10.1629	7.0555	1.24407	5.6713	1.41722e-08	8.53036e-08	LOC106613573
gene17993	LOC106611088	10.1492	7.05488	1.09148	6.46357	1.02261e-10	8.16059e-10	LOC106611088
gene45364	LOC106584192	82.5706	7.05485	0.66427	10.6205	2.39372e-26	9.47894e-25	LOC106584192
gene3989	LOC106580132	85.0383	7.051	1.7022	4.14229	3.43855e-05	0.000123211	LOC106580132
gene17770	LOC106610823	10.1063	7.04657	1.46006	4.82623	1.3914e-06	6.28699e-06	LOC106610823
gene52186	LOC106590651	14.1615	7.04578	1.23779	5.69221	1.25406e-08	7.61232e-08	LOC106590651
gene6430	LOC106599341	14.1667	7.04327	1.26246	5.57902	2.41875e-08	1.41016e-07	LOC106599341
gene42129	LOC106580986	19.7445	7.04009	1.13684	6.19265	5.91595e-10	4.27566e-09	LOC106580986
gene46673	LOC106585525	9.99411	7.03401	1.10756	6.35089	2.14075e-10	1.63711e-09	LOC106585525
gene33040	LOC106571869	10.0253	7.03311	1.45972	4.81811	1.44922e-06	6.52816e-06	LOC106571869
gene45595	LOC106584349	163.472	7.03299	0.600474	11.7124	1.101e-31	6.84464e-30	LOC106584349
gene14511	LOC106607729	36.9345	7.03289	0.998587	7.04285	1.88352e-12	1.86717e-11	LOC106607729
gene4950	LOC106589652	82.8625	7.03051	1.78005	3.94962	7.82749e-05	0.000261508	LOC106589652
gene77316	LOC106592907	19.593	7.02963	1.36302	5.15739	2.50419e-07	1.26212e-06	LOC106592907
gene43684	LOC106582515	26.7135	7.0188	0.991903	7.07609	1.48274e-12	1.48898e-11	bin1
gene66418	LOC106591511	13.813	7.01501	1.07091	6.55048	5.73513e-11	4.73378e-10	LOC106591511
gene22105	LOC106561330	19.4186	7.01414	0.9799	7.15802	8.18498e-13	8.4657e-12	LOC106561330
gene54359	LOC106592018	9.84015	7.011	1.35815	5.16217	2.44104e-07	1.23368e-06	LOC106592018
gene20839	LOC106613803	27.0522	7.00482	1.31858	5.31238	1.08202e-07	5.75384e-07	LOC106613803
gene39727	LOC106578645	175.9	7.00196	0.697308	10.0414	1.00226e-23	3.0892e-22	LOC106578645
gene9864	LOC106603329	65.1811	6.99833	1.06768	6.55468	5.5762e-11	4.60908e-10	LOC106603329
gene3224	LOC106573164	9.7556	6.99682	1.15103	6.07875	1.21124e-09	8.37846e-09	LOC106573164
gene49700	LOC106588238	13.6661	6.992	1.36001	5.14113	2.73087e-07	1.36908e-06	LOC106588238
gene49784	LOC106588459	26.4713	6.98977	0.990998	7.05326	1.74768e-12	1.73956e-11	LOC106588459
gene14831	LOC106608020	13.6782	6.98884	1.33058	5.25247	1.50072e-07	7.8091e-07	LOC106608020
gene39703	LOC106578610	161.869	6.98496	0.737136	9.47581	2.64696e-21	6.51045e-20	LOC106578610
gene45663	LOC106584392	202.263	6.98245	0.65059	10.7325	7.16388e-27	2.9607e-25	LOC106584392
gene79197	LOC106592881	18.9471	6.98241	1.37021	5.09587	3.47146e-07	1.71689e-06	LOC106592881
gene51308	LOC106589753	9.65166	6.98185	1.4925	4.67796	2.89736e-06	1.24149e-05	LOC106589753
gene29432	LOC106568350	9.63098	6.98145	1.39263	5.01314	5.35487e-07	2.58052e-06	LOC106568350
gene30255	LOC106569249	9.64538	6.98021	1.30954	5.33027	9.80672e-08	5.24437e-07	LOC106569249
gene20459	LOC106613443	13.5689	6.97945	1.02542	6.80643	1.00049e-11	9.06932e-11	adgrl2
gene78031	LOC106592716	9.62742	6.97772	1.49265	4.67473	2.94347e-06	1.25886e-05	LOC106592716
gene28605	LOC106567504	13.5121	6.97677	1.28436	5.4321	5.56941e-08	3.0852e-07	LOC106567504
gene24622	LOC106563772	60.9068	6.97411	0.748401	9.31868	1.17792e-20	2.728e-19	LOC106563772
gene44180	LOC106582948	46.9316	6.97296	1.79688	3.88059	0.000104204	0.000340194	LOC106582948
gene42969	LOC106581788	35.8564	6.97294	1.03988	6.70553	2.00683e-11	1.76201e-10	nostrin
gene28695	LOC106567577	9.597	6.97283	1.19377	5.84101	5.18861e-09	3.3235e-08	LOC106567577
gene54303	LOC106597201	140.483	6.96764	0.658928	10.5742	3.92517e-26	1.53773e-24	LOC106597201
gene18975	LOC106612009	34.8529	6.96556	1.21179	5.74814	9.02295e-09	5.57978e-08	LOC106612009
gene59886	LOC106594475	101.787	6.94875	1.51823	4.57688	4.71957e-06	1.95244e-05	tmigd1
gene21390	LOC106560584	677.147	6.94725	0.914969	7.59288	3.12874e-14	3.77494e-13	mfi2
gene31453	LOC106570319	9.34847	6.93833	1.1458	6.05544	1.40035e-09	9.6208e-09	LOC106570319
gene23266	LOC106562415	25.0754	6.93545	1.31241	5.28451	1.2604e-07	6.62913e-07	LOC106562415
gene33276	LOC100195894	9.33801	6.93422	1.53137	4.52812	5.951e-06	2.42528e-05	pdyn
gene26032	LOC106565203	13.1212	6.93339	1.04783	6.6169	3.66806e-11	3.11255e-10	LOC106565203
gene63241	LOC106592435	13.0414	6.932	1.10451	6.27609	3.472e-10	2.57987e-09	LOC106592435
gene8094	LOC106601734	9.31937	6.93189	1.4438	4.80114	1.57762e-06	7.06859e-06	vwa3a
gene10502	LOC106603950	33.791	6.92662	1.22063	5.67463	1.38989e-08	8.37958e-08	LOC106603950
gene34843	LOC106573631	49.4944	6.92588	0.790065	8.76622	1.8477e-18	3.52975e-17	LOC106573631
gene33240	LOC106572206	33.0621	6.92542	1.07488	6.44298	1.17154e-10	9.2634e-10	LOC106572206
gene39088	LOC106577959	33.756	6.92454	0.971612	7.12685	1.02691e-12	1.04627e-11	LOC106577959
gene27899	LOC106566889	25.9434	6.9218	1.36175	5.08303	3.71458e-07	1.83065e-06	LOC106566889
gene45165	LOC106583904	41.6309	6.92124	0.796758	8.68675	3.7295e-18	6.87404e-17	LOC106583904
gene28891	LOC106567994	25.5515	6.92095	1.00771	6.86797	6.51234e-12	6.02813e-11	LOC106567994
gene38061	LOC106576952	33.4425	6.9178	0.958096	7.22036	5.18495e-13	5.47667e-12	LOC106576952
gene13188	LOC106606537	75.8406	6.9169	0.688652	10.0441	9.75163e-24	3.02156e-22	LOC106606537
gene4690	LOC100195545	9.18245	6.91258	1.33553	5.17592	2.26791e-07	1.15273e-06	k1c20
gene31470	LOC106570337	48.6968	6.9125	1.13307	6.10071	1.05599e-09	7.37056e-09	ube2ql1
gene4592	LOC106585480	32.7921	6.90885	1.03359	6.68434	2.31975e-11	2.01565e-10	LOC106585480
gene38006	LOC106576704	178.737	6.90817	0.692916	9.9697	2.06849e-23	6.18084e-22	LOC106576704
gene11509	LOC106604855	35.0805	6.90808	1.41273	4.88989	1.00895e-06	4.66186e-06	LOC106604855
gene23462	LOC106562607	58.2802	6.90615	0.763463	9.04581	1.48553e-19	3.14048e-18	LOC106562607
gene29583	LOC106568505	17.9561	6.90124	1.41208	4.88728	1.02238e-06	4.7184e-06	LOC106568505
gene32863	LOC106571588	388.979	6.90005	0.583833	11.8185	3.13084e-32	2.05063e-30	LOC106571588
gene37828	LOC106576862	744.29	6.89556	0.423848	16.2689	1.63948e-59	7.88645e-57	LOC106576862
gene21210	LOC101448057	185.718	6.89223	1.14259	6.03214	1.61802e-09	1.10336e-08	igfbp-1a1
gene48451	LOC106587268	553.24	6.892	0.673063	10.2398	1.31573e-24	4.3872e-23	LOC106587268
gene41305	LOC106579910	74.9611	6.8916	0.961076	7.17071	7.46076e-13	7.7621e-12	LOC106579910
gene67948	LOC106599144	817.599	6.89116	0.444065	15.5184	2.60573e-54	9.32439e-52	LOC106599144
gene69937	LOC106594382	65.1861	6.88079	0.939091	7.32707	2.35233e-13	2.57458e-12	LOC106594382
gene22006	LOC106561174	17.6828	6.88004	1.12448	6.11842	9.45106e-10	6.64564e-09	LOC106561174
gene81370	LOC100196742	12.6318	6.87995	1.31309	5.2395	1.6101e-07	8.34423e-07	s47a1
gene42938	LOC106581813	161.103	6.87973	0.605745	11.3575	6.80935e-30	3.58077e-28	pkp4
gene7502	LOC106601078	1860.3	6.87924	0.652122	10.549	5.13348e-26	1.99123e-24	LOC106601078
gene6729	LOC106600129	116.105	6.87859	0.854241	8.05228	8.12665e-16	1.15814e-14	LOC106600129
gene44257	LOC106583113	24.8547	6.87659	1.023	6.72198	1.79272e-11	1.58112e-10	LOC106583113
gene31106	LOC106570025	6103.69	6.87226	0.375231	18.3148	6.31053e-75	6.61321e-72	LOC106570025
gene587	LOC106598245	12.5823	6.8715	0.993466	6.91669	4.62324e-12	4.35924e-11	LOC106598245
gene23154	LOC106562311	67.5691	6.86932	0.928152	7.40108	1.35083e-13	1.5251e-12	LOC106562311
gene12583	LOC106605936	48.4688	6.86812	0.85878	7.99752	1.26946e-15	1.77718e-14	LOC106605936
gene11178	LOC106604535	49.892	6.86581	0.856708	8.01418	1.10874e-15	1.56262e-14	LOC106604535
gene18692	LOC106611786	12.5254	6.86391	1.27511	5.38298	7.32634e-08	3.9914e-07	LOC106611786
gene41083	LOC106580096	138.47	6.86126	0.551229	12.4472	1.44849e-35	1.21785e-33	LOC106580096
gene37044	LOC106575959	12.4382	6.85975	1.40375	4.88672	1.0253e-06	4.73117e-06	LOC106575959
gene3163	LOC106572700	12.4708	6.85658	1.78749	3.83587	0.000125121	0.000401775	LOC106572700
gene36829	LOC106575728	32.0688	6.85016	0.900123	7.61025	2.73565e-14	3.32804e-13	LOC106575728
gene67112	LOC106599207	17.1402	6.84111	1.00833	6.78462	1.16391e-11	1.04795e-10	LOC106599207
gene136	LOC100380763	79.7101	6.83683	0.751	9.10363	8.73582e-20	1.88343e-18	xdh
gene2534	LOC106566771	23.8348	6.82364	1.28201	5.32263	1.02278e-07	5.45661e-07	LOC106566771
gene41978	LOC106580819	16.9324	6.81881	1.21542	5.61026	2.02026e-08	1.18942e-07	LOC106580819
gene51791	LOC106590234	336.442	6.81808	0.717608	9.50113	2.07635e-21	5.15014e-20	sulf1
gene46001	LOC106584736	12.0838	6.81435	1.69979	4.00894	6.09926e-05	0.000207888	LOC106584736
gene47425	LOC106586196	30.9424	6.81391	0.971979	7.01035	2.37725e-12	2.32519e-11	LOC106586196
gene37142	LOC106576042	16.8924	6.8121	1.48345	4.59206	4.38883e-06	1.82565e-05	LOC106576042
gene38822	LOC106577745	145.46	6.81023	0.893038	7.62591	2.42316e-14	2.97004e-13	LOC106577745
gene15154	LOC106608335	12.013	6.80528	1.32527	5.13503	2.82104e-07	1.4109e-06	LOC106608335
gene33214	LOC106572224	23.3341	6.80326	1.06184	6.40707	1.4834e-10	1.16073e-09	LOC106572224
gene31398	LOC106570265	16.7376	6.80162	1.25238	5.43096	5.60507e-08	3.10437e-07	LOC106570265
gene50257	LOC106588680	81.353	6.80048	0.921955	7.37615	1.62927e-13	1.82263e-12	LOC106588680
gene41508	LOC106580395	31.3523	6.80008	1.15774	5.87357	4.26512e-09	2.76455e-08	LOC106580395
gene2800	LOC106568988	99.6945	6.79984	0.704552	9.6513	4.85384e-22	1.29596e-20	LOC106568988
gene29841	LOC106568743	11.9351	6.79778	1.30465	5.21043	1.88405e-07	9.67851e-07	LOC106568743
gene48857	LOC106587617	110.504	6.79347	0.673277	10.0902	6.10728e-24	1.9311e-22	LOC106587617
gene30785	LOC106569679	1374.63	6.79039	0.651478	10.423	1.94627e-25	7.06801e-24	LOC106569679
gene580	LOC106597416	280.87	6.78905	1.38971	4.88522	1.03315e-06	4.76435e-06	LOC106597416
gene4902	LOC106589295	94.2455	6.78732	0.691353	9.81744	9.47158e-23	2.66979e-21	LOC106589295
gene20234	LOC100196843	101.616	6.78595	0.507885	13.3612	1.01924e-40	1.28912e-38	folr1
gene31656	LOC100194468	31.5842	6.77952	1.14205	5.93626	2.91603e-09	1.92627e-08	hoxa11aa
gene6727	LOC106600145	92.0779	6.77883	0.599018	11.3166	1.08643e-29	5.59283e-28	LOC106600145
gene4176	LOC106582257	23.1064	6.77604	1.00711	6.7282	1.71775e-11	1.51819e-10	LOC106582257
gene22673	LOC106561837	16.4525	6.77539	1.20324	5.63095	1.79219e-08	1.06389e-07	LOC106561837
gene33806	LOC106572651	392.415	6.77445	1.13363	5.97588	2.28848e-09	1.53487e-08	LOC106572651
gene56309	LOC106598038	161.973	6.77354	1.31111	5.16626	2.38828e-07	1.20868e-06	LOC106598038
gene27922	LOC106566870	54.0298	6.76582	0.690929	9.79235	1.21434e-22	3.3839e-21	LOC106566870
gene32278	LOC106571135	85.0665	6.76317	0.707555	9.5585	1.19474e-21	3.04581e-20	LOC106571135
gene48490	LOC106587237	29.9273	6.76205	1.27558	5.30117	1.15066e-07	6.09453e-07	LOC106587237
gene48444	LOC106587275	45.9073	6.75979	0.7356	9.18948	3.94738e-20	8.77484e-19	LOC106587275
gene7048	LOC106600694	31.0505	6.75835	0.975011	6.93157	4.16206e-12	3.9549e-11	LOC106600694
gene21328	LOC106560518	53.358	6.75385	0.827765	8.15914	3.37407e-16	4.99774e-15	LOC106560518
gene17544	LOC106610604	36.3606	6.74444	0.913636	7.38199	1.55946e-13	1.74787e-12	LOC106610604
gene15661	LOC106608734	29.9074	6.74164	1.23541	5.45702	4.84201e-08	2.70215e-07	LOC106608734
gene3491	LOC106575322	104.836	6.74039	0.664225	10.1478	3.39083e-24	1.0982e-22	LOC106575322
gene24804	LOC106563945	173.216	6.73626	0.613853	10.9737	5.11166e-28	2.29345e-26	aldoc
gene29172	LOC106568079	11.4254	6.73583	1.35081	4.98651	6.14789e-07	2.93855e-06	LOC106568079
gene35458	LOC106574262	22.2009	6.73412	1.00565	6.69629	2.1378e-11	1.86751e-10	LOC106574262
gene43559	LOC106582398	43.9792	6.73187	0.774589	8.69088	3.59628e-18	6.64519e-17	acmsd
gene38317	LOC106577190	22.8257	6.73132	1.48492	4.5331	5.8123e-06	2.37403e-05	LOC106577190
gene32815	LOC106571632	11.3895	6.73077	1.0526	6.39445	1.61127e-10	1.25577e-09	LOC106571632
gene24634	LOC106563803	15.9529	6.72823	1.04636	6.43014	1.27486e-10	1.0056e-09	LOC106563803
gene57722	LOC106595182	1087.04	6.72589	0.430506	15.6232	5.06038e-55	1.87958e-52	LOC106595182
gene28761	LOC106567733	15.8588	6.72373	1.10319	6.09483	1.09553e-09	7.63207e-09	LOC106567733
gene9952	LOC106603604	66.6235	6.72347	0.633567	10.6121	2.6184e-26	1.02854e-24	LOC106603604
gene17316	LOC106610399	21.4012	6.72309	1.64084	4.09736	4.17893e-05	0.000147153	LOC106610399
gene34083	LOC106572935	11.3547	6.7216	1.42576	4.71439	2.42441e-06	1.05158e-05	syp
gene2425	LOC106565165	38.472	6.72154	1.09185	6.1561	7.45572e-10	5.31907e-09	LOC106565165
gene36808	LOC106575710	36.5973	6.71769	1.01161	6.64057	3.1248e-11	2.67148e-10	LOC106575710
gene38605	LOC106577504	88.7691	6.7135	0.685971	9.78685	1.28234e-22	3.56998e-21	LOC106577504
gene20163	LOC106613153	37.3145	6.71134	0.917368	7.31587	2.55716e-13	2.79251e-12	fat3
gene39315	LOC106578213	187.626	6.70869	0.383438	17.4962	1.53233e-68	1.24898e-65	LOC106578213
gene23966	LOC106563134	30.2614	6.70642	1.11289	6.02611	1.67948e-09	1.14275e-08	LOC106563134
gene17877	LOC106611070	118.062	6.70465	0.794527	8.43854	3.21327e-17	5.34506e-16	LOC106611070
gene20660	LOC106613992	62.7304	6.70373	0.935886	7.16297	7.89455e-13	8.1855e-12	LOC106613992
gene19492	LOC106612471	15.6237	6.70181	1.37289	4.88152	1.05274e-06	4.85012e-06	LOC106612471
gene15191	LOC106608372	11.2324	6.69756	1.18411	5.65619	1.54772e-08	9.24942e-08	iyd
gene15362	LOC106608508	88.3869	6.69521	0.787072	8.50647	1.79302e-17	3.07317e-16	LOC106608508
gene33733	LOC106572634	43.5279	6.69246	0.854169	7.83506	4.68605e-15	6.13788e-14	LOC106572634
gene50994	LOC106589476	114.021	6.6914	0.915629	7.30798	2.71186e-13	2.95047e-12	itgb4
gene80916	LOC106600318	1145.32	6.69064	0.681854	9.81242	9.95539e-23	2.80078e-21	LOC106600318
gene29355	LOC106568268	21.8293	6.68799	1.05668	6.32924	2.46371e-10	1.86996e-09	LOC106568268
gene33239	LOC106572207	154.358	6.68787	0.649231	10.3012	6.9576e-25	2.39621e-23	arhgef16
gene18207	LOC106611269	69.9556	6.68591	1.01174	6.6083	3.88765e-11	3.2818e-10	LOC106611269
gene2522	LOC106566936	11.0791	6.67966	1.13349	5.89298	3.79296e-09	2.47217e-08	LOC106566936
gene48432	LOC106587286	388.346	6.67883	0.430449	15.516	2.70547e-54	9.56466e-52	LOC106587286
gene45893	LOC106584621	11.0499	6.67795	1.2315	5.4226	5.87393e-08	3.24348e-07	LOC106584621
gene66417	LOC106591512	15.2844	6.67161	0.953969	6.99353	2.68059e-12	2.6023e-11	LOC106591512
gene39263	LOC106578160	15.2628	6.66846	1.1809	5.64692	1.63347e-08	9.73413e-08	LOC106578160
gene32902	LOC106571740	192.621	6.66569	0.843551	7.90194	2.74589e-15	3.69429e-14	LOC106571740
gene3584	LOC106576347	35.3714	6.66499	0.864302	7.71142	1.2443e-14	1.57038e-13	LOC106576347
gene13127	LOC106606471	50.4925	6.66389	0.801788	8.31128	9.46736e-17	1.48955e-15	LOC106606471
gene11813	LOC106605156	28.4953	6.66377	0.94756	7.03256	2.02778e-12	2.00341e-11	LOC106605156
gene39031	LOC106577912	10.9038	6.66286	1.10866	6.00981	1.85739e-09	1.2584e-08	LOC106577912
gene7684	LOC106601364	287.689	6.65965	0.322916	20.6235	1.689e-94	3.54003e-91	LOC106601364
gene46821	LOC106585399	35.0525	6.65916	1.07687	6.18381	6.25714e-10	4.51114e-09	LOC106585399
gene23241	LOC106562393	15.1507	6.65824	1.10342	6.03421	1.59745e-09	1.09035e-08	LOC106562393
gene51120	LOC106589575	27.3177	6.65729	1.18785	5.60446	2.08901e-08	1.22792e-07	LOC106589575
gene8543	LOC106602230	71.8704	6.65588	0.670476	9.92709	3.1739e-23	9.33185e-22	LOC106602230
gene24252	LOC106563532	104.805	6.65468	0.629583	10.57	4.10609e-26	1.60433e-24	LOC106563532
gene50993	LOC106589475	10.7972	6.65073	1.65556	4.0172	5.88935e-05	0.000201458	LOC106589475
gene15113	LOC106608306	15.0608	6.64979	1.03102	6.44969	1.12078e-10	8.8812e-10	LOC106608306
gene44756	LOC100195357	48.9014	6.64914	0.784116	8.47979	2.2561e-17	3.8178e-16	nsg1
gene31778	LOC106570644	20.6814	6.64538	1.19203	5.57484	2.47752e-08	1.44185e-07	LOC106570644
gene30992	LOC106570110	103.888	6.64352	1.00735	6.59502	4.25194e-11	3.56878e-10	LOC106570110
gene9750	LOC106603207	20.9784	6.63785	1.18648	5.59457	2.21165e-08	1.2956e-07	LOC106603207
gene5220	LOC106591717	14.9485	6.63728	1.15442	5.74945	8.95361e-09	5.53923e-08	LOC106591717
gene12182	LOC100196692	15.0007	6.63633	1.78113	3.72591	0.000194609	0.000602618	cndp1
gene43492	LOC100194727	28.8297	6.63597	1.11354	5.95936	2.53234e-09	1.68763e-08	LOC100194727
gene28165	LOC106567060	10.661	6.63361	1.31426	5.04742	4.47812e-07	2.18058e-06	LOC106567060
gene8158	LOC106601791	42.183	6.63356	0.772435	8.58785	8.86105e-18	1.57677e-16	LOC106601791
gene36378	LOC106575295	20.7554	6.63326	0.950805	6.97647	3.02694e-12	2.91977e-11	LOC106575295
gene51416	LOC106589861	14.9076	6.63122	1.16387	5.69756	1.21532e-08	7.3894e-08	LOC106589861
gene19764	LOC106612912	14.883	6.63108	1.00907	6.57146	4.98227e-11	4.14384e-10	LOC106612912
gene28512	LOC106567404	14.8606	6.62922	1.05054	6.31032	2.78453e-10	2.09504e-09	srrm3
gene13103	LOC100136470	34.0948	6.62547	0.887	7.46953	8.04843e-14	9.34937e-13	LOC100136470
gene13891	LOC106607220	10.5348	6.61856	1.01925	6.49353	8.38455e-11	6.76644e-10	LOC106607220
gene18663	LOC106611675	20.674	6.61652	1.04671	6.32123	2.59482e-10	1.96113e-09	LOC106611675
gene31955	LOC106570812	4079.64	6.61629	0.52013	12.7205	4.55227e-37	4.26764e-35	LOC106570812
gene33047	LOC106571885	10.5546	6.61623	1.36369	4.85171	1.22402e-06	5.58229e-06	LOC106571885
gene28327	LOC106567194	102.566	6.61593	0.838932	7.88613	3.11701e-15	4.17446e-14	slc13a3
gene29400	LOC106568330	204.95	6.61274	0.698649	9.46504	2.93439e-21	7.17533e-20	LOC106568330
gene43168	LOC106582019	109.771	6.61252	0.653877	10.1128	4.84823e-24	1.54969e-22	LOC106582019
gene18796	LOC106611713	47.9034	6.60791	1.64671	4.01279	6.00042e-05	0.000204924	LOC106611713
gene30350	LOC100380588	26.6625	6.60349	0.971252	6.79895	1.05384e-11	9.52354e-11	tbb2a
gene17742	LOC106610797	35.6145	6.60111	1.17647	5.61095	2.01221e-08	1.18539e-07	foxa2
gene22021	LOC106561183	41.9713	6.5982	1.04931	6.28813	3.21318e-10	2.39666e-09	LOC106561183
gene33695	LOC100286735	36.372	6.59164	2.3203	2.84086	0.00449916	0.0104264	pss
gene22765	LOC106561918	423.952	6.59093	0.524194	12.5735	2.95464e-36	2.64323e-34	LOC106561918
gene48713	LOC106587474	120.456	6.58816	0.865462	7.6123	2.69255e-14	3.27696e-13	LOC106587474
gene45177	LOC106583939	137.181	6.58623	1.16287	5.66375	1.481e-08	8.87962e-08	LOC106583939
gene36050	LOC106574979	34.1312	6.58292	1.11407	5.90891	3.44378e-09	2.25409e-08	LOC106574979
gene24458	LOC106563639	27.2519	6.58132	1.07797	6.1053	1.02608e-09	7.17379e-09	LOC106563639
gene21383	LOC106560577	245.027	6.58056	0.644271	10.214	1.717e-24	5.69931e-23	LOC106560577
gene37198	LOC106576124	41.691	6.58043	1.16441	5.65132	1.59223e-08	9.49996e-08	LOC106576124
gene9916	LOC106603240	33.9202	6.57287	0.937902	7.00806	2.41653e-12	2.36204e-11	LOC106603240
gene45351	LOC106584200	285.921	6.57174	0.629859	10.4337	1.74032e-25	6.35944e-24	LOC106584200
gene2254	LOC106563459	177.735	6.56927	1.41431	4.64486	3.40314e-06	1.43867e-05	LOC106563459
gene16375	LOC106609395	10.152	6.56343	1.24919	5.25416	1.48702e-07	7.74606e-07	LOC106609395
gene6607	LOC106600430	53.2302	6.55982	0.661054	9.92328	3.29735e-23	9.66574e-22	LOC106600430
gene34435	LOC106573302	10.1362	6.5576	1.25782	5.21345	1.85365e-07	9.53238e-07	LOC106573302
gene30309	LOC106569204	133.354	6.55693	0.772894	8.4836	2.18324e-17	3.70734e-16	LOC106569204
gene1177	LOC106606127	105.871	6.55531	0.513707	12.7608	2.71482e-37	2.5864e-35	LOC106606127
gene15540	LOC106608694	10.0763	6.55463	1.01152	6.47998	9.17323e-11	7.36645e-10	LOC106608694
gene32467	LOC106571321	14.1038	6.5545	1.048	6.2543	3.99298e-10	2.94683e-09	LOC106571321
gene38818	LOC106577724	14.1103	6.55322	1.47702	4.43679	9.13116e-06	3.62173e-05	LOC106577724
gene12223	LOC106605569	92.8493	6.55262	0.961079	6.81798	9.23287e-12	8.41106e-11	LOC106605569
gene15866	LOC106608969	78.3342	6.55117	0.704049	9.305	1.33994e-20	3.08859e-19	LOC106608969
gene10464	LOC106603912	506.619	6.54659	1.11787	5.85631	4.73263e-09	3.04739e-08	LOC106603912
gene20791	LOC106613765	57.7639	6.54203	0.937934	6.97494	3.06009e-12	2.94981e-11	LOC106613765
gene35110	LOC106573989	101.966	6.54146	0.897993	7.28453	3.22787e-13	3.48346e-12	LOC106573989
gene12265	LOC106605665	32.0477	6.54064	0.940867	6.95171	3.60873e-12	3.45147e-11	LOC106605665
gene40039	LOC106578931	13.9585	6.5383	1.1839	5.52267	3.33877e-08	1.90825e-07	LOC106578931
gene17185	LOC106610278	98.6653	6.53489	0.645163	10.129	4.1064e-24	1.31688e-22	LOC106610278
gene14777	LOC106607957	13.958	6.53314	1.09371	5.97339	2.32379e-09	1.55678e-08	LOC106607957
gene1750	LOC106612563	52.368	6.53247	0.963755	6.77814	1.21729e-11	1.09299e-10	LOC106612563
gene46690	LOC106585338	9.91724	6.52788	1.64947	3.95757	7.57146e-05	0.000253531	LOC106585338
gene16251	LOC106609357	9.86471	6.52216	1.02456	6.36583	1.9424e-10	1.49653e-09	glt8d2
gene15532	LOC106608656	115.227	6.51658	0.536582	12.1446	6.12658e-34	4.48309e-32	LOC106608656
gene12293	LOC100196655	807.491	6.51566	0.534761	12.1842	3.77127e-34	2.83019e-32	hsp70-3
gene41472	LOC106580312	13.7547	6.51513	1.30054	5.00955	5.45587e-07	2.6266e-06	svop
gene42161	LOC106580995	13.7487	6.51443	1.09597	5.94398	2.78183e-09	1.8426e-08	LOC106580995
gene35148	LOC106574040	56.8757	6.51115	0.581634	11.1946	4.33367e-29	2.1336e-27	LOC106574040
gene30780	LOC106569664	138.44	6.50985	0.767567	8.48115	2.22981e-17	3.77985e-16	LOC106569664
gene18549	LOC100196221	31.6569	6.50922	0.819419	7.9437	1.9624e-15	2.69582e-14	cssa09h4orf45
gene18130	LOC106611184	170.853	6.5068	0.574977	11.3166	1.0857e-29	5.59283e-28	daam1
gene30879	LOC106569758	13.7151	6.50629	1.20341	5.40656	6.42476e-08	3.52707e-07	LOC106569758
gene21265	LOC106560448	82.3472	6.503	0.877418	7.41152	1.24861e-13	1.41569e-12	syde2
gene41894	LOC100136356	365.705	6.50221	0.557291	11.6675	1.86757e-31	1.1299e-29	fkh
gene19867	LOC106612838	9.72522	6.50169	1.3604	4.77926	1.75943e-06	7.81255e-06	LOC106612838
gene51094	LOC100195691	50.5808	6.50099	0.788117	8.24876	1.60049e-16	2.46525e-15	hbad
gene42958	LOC106581799	106.423	6.49891	0.691752	9.39485	5.7298e-21	1.36913e-19	LOC106581799
gene21298	LOC106560485	13.5973	6.49113	1.27387	5.0956	3.47644e-07	1.71906e-06	LOC106560485
gene36324	LOC106575246	19.3456	6.48755	1.50305	4.31625	1.58703e-05	6.03216e-05	LOC106575246
gene43475	LOC106582309	18.809	6.48683	1.14422	5.66924	1.43435e-08	8.62461e-08	LOC106582309
gene68962	LOC106593811	24.3241	6.48416	1.07176	6.05003	1.44817e-09	9.93304e-09	LOC106593811
gene7192	LOC106600898	49.3953	6.48269	0.792042	8.18478	2.72805e-16	4.08206e-15	LOC106600898
gene18233	LOC106611293	13.423	6.47987	1.18124	5.48567	4.11904e-08	2.32343e-07	ect2l
gene21363	LOC106560553	24.876	6.47657	1.05052	6.16508	7.0449e-10	5.04314e-09	LOC106560553
gene3962	LOC106579955	100.68	6.47566	0.75979	8.52297	1.55513e-17	2.69376e-16	LOC106579955
gene66278	LOC100136572	4357.03	6.47407	0.439903	14.717	5.01207e-49	1.15802e-46	hba
gene52065	LOC106590529	31.1707	6.47395	0.924035	7.00617	2.44924e-12	2.38844e-11	LOC106590529
gene40003	LOC106578894	142.229	6.47376	0.514942	12.5718	3.01615e-36	2.69006e-34	LOC106578894
gene4766	LOC106587099	13.3779	6.47304	1.40134	4.61919	3.85241e-06	1.61662e-05	LOC106587099
gene45492	LOC106584207	18.3703	6.47207	1.36256	4.74992	2.03495e-06	8.93886e-06	LOC106584207
gene18864	LOC106611843	75.8636	6.47034	0.689155	9.3888	6.06873e-21	1.44073e-19	LOC106611843
gene31777	LOC106570640	68.4772	6.46985	0.935679	6.9146	4.69192e-12	4.41833e-11	LOC106570640
gene31986	LOC106570839	68.423	6.46604	0.771865	8.37716	5.4218e-17	8.8042e-16	ccdc125
gene46311	LOC100380751	30.8989	6.46523	0.884247	7.31157	2.64048e-13	2.87642e-12	LOC100380751
gene45870	LOC106584588	9.46986	6.46309	1.43488	4.50427	6.6601e-06	2.6989e-05	LOC106584588
gene19600	LOC106612665	68.8027	6.46021	0.7429	8.69595	3.43955e-18	6.37163e-17	LOC106612665
gene35181	LOC106574005	9.39549	6.45132	1.3797	4.6759	2.9267e-06	1.25251e-05	LOC106574005
gene33515	LOC106572351	36.6703	6.4513	0.857958	7.51937	5.50403e-14	6.47833e-13	LOC106572351
gene39476	LOC106578382	13.1496	6.44921	1.34893	4.781	1.74427e-06	7.75368e-06	LOC106578382
gene12615	LOC106605967	30.6504	6.44874	0.894053	7.21293	5.47601e-13	5.77164e-12	LOC106605967
gene27585	LOC106566497	628.325	6.44668	0.571836	11.2737	1.77073e-29	8.97382e-28	LOC106566497
gene14016	LOC106607236	1151.92	6.44667	0.481535	13.3878	7.12956e-41	9.17556e-39	LOC106607236
gene68880	LOC106594454	13.1353	6.44575	1.41734	4.5478	5.42099e-06	2.22566e-05	LOC106594454
gene6403	LOC100217346	264.864	6.44547	0.503458	12.8024	1.58945e-37	1.54948e-35	klf4
gene20174	LOC106613164	101.103	6.44315	0.546768	11.7841	4.71673e-32	3.02851e-30	LOC106613164
gene6490	LOC106599258	104.587	6.44242	0.490966	13.1219	2.4658e-39	2.7511e-37	LOC106599258
gene42836	LOC106581675	13.0964	6.4415	1.01834	6.32549	2.52425e-10	1.91196e-09	LOC106581675
gene44071	LOC106582903	12.9791	6.43276	1.11413	5.77381	7.75009e-09	4.83647e-08	LOC106582903
gene10032	LOC106603538	12.9826	6.42884	0.97889	6.56747	5.11756e-11	4.25155e-10	LOC106603538
gene9638	LOC100195032	406.554	6.42547	0.530591	12.11	9.34713e-34	6.77217e-32	tm45b
gene33686	LOC106572543	9.19999	6.42439	1.24868	5.14493	2.6762e-07	1.34327e-06	LOC106572543
gene45456	LOC106584108	31.5464	6.42378	1.46282	4.39136	1.12641e-05	4.40581e-05	LOC106584108
gene35066	LOC106573926	67.9936	6.42156	1.17081	5.48469	4.14191e-08	2.33364e-07	LOC106573926
gene972	LOC106603085	17.7533	6.42143	1.5544	4.13112	3.60999e-05	0.00012871	LOC106603085
gene7534	LOC106601163	23.874	6.41844	1.06755	6.01228	1.82927e-09	1.24021e-08	LOC106601163
gene25799	LOC106564807	12.8075	6.41038	1.26747	5.05762	4.24512e-07	2.07608e-06	LOC106564807
gene43012	LOC106581750	22.7666	6.40934	1.28899	4.97238	6.61361e-07	3.14374e-06	LOC106581750
gene29187	LOC106568122	224.98	6.40863	0.671324	9.54626	1.34469e-21	3.41031e-20	LOC106568122
gene38827	LOC106577726	12.7648	6.40708	1.11855	5.72802	1.01609e-08	6.23749e-08	LOC106577726
gene51253	LOC106589695	29.9785	6.40599	0.834597	7.67555	1.64716e-14	2.05583e-13	abcg8
gene38905	LOC106577803	29.7199	6.40562	0.835504	7.66677	1.76379e-14	2.19487e-13	LOC106577803
gene67494	LOC106592287	12.7374	6.40259	1.464	4.37336	1.22346e-05	4.74806e-05	LOC106592287
gene3814	LOC106578502	12.7891	6.40236	1.07458	5.95799	2.55354e-09	1.70099e-08	LOC106578502
gene43463	LOC106582299	131.397	6.4018	0.543085	11.7878	4.50938e-32	2.9081e-30	LOC106582299
gene45739	LOC106584478	116.976	6.39695	0.816836	7.83137	4.82567e-15	6.30733e-14	LOC106584478
gene26960	LOC106566076	12.6598	6.39334	1.20395	5.31032	1.09433e-07	5.81509e-07	LOC106566076
gene25862	LOC106565007	40.2351	6.39207	0.893081	7.15733	8.22655e-13	8.5057e-12	LOC106565007
gene37948	LOC106576756	65.5029	6.38738	0.642503	9.94139	2.74958e-23	8.14136e-22	LOC106576756
gene42919	LOC106581831	23.4147	6.38642	0.840666	7.59685	3.03429e-14	3.66853e-13	LOC106581831
gene14015	LOC106607383	8586.51	6.38609	0.432978	14.7492	3.11244e-49	7.30627e-47	LOC106607383
gene1851	LOC106611671	142.873	6.38546	0.553964	11.5268	9.66174e-31	5.41039e-29	LOC106611671
gene44393	LOC106583179	51.2888	6.38458	0.951072	6.71304	1.90612e-11	1.67659e-10	LOC106583179
gene24000	LOC106563161	46.3445	6.38318	0.953589	6.69384	2.17382e-11	1.89728e-10	LOC106563161
gene36067	LOC106574997	12.5404	6.38027	1.40327	4.54671	5.44922e-06	2.23533e-05	pcdh9
gene47214	LOC106585965	12.5465	6.38026	1.34364	4.74847	2.04957e-06	8.9977e-06	itga2
gene54136	LOC106598957	28.8614	6.37546	0.789524	8.07508	6.74349e-16	9.66655e-15	LOC106598957
gene19220	LOC106612212	59.1302	6.37233	0.733978	8.6819	3.892e-18	7.15557e-17	LOC106612212
gene18058	LOC106611125	108.429	6.37102	1.46258	4.35601	1.32455e-05	5.10457e-05	LOC106611125
gene29055	LOC106567842	35.643	6.36618	0.928871	6.85367	7.19769e-12	6.63114e-11	LOC106567842
gene45688	LOC106584414	12.4078	6.36573	1.09686	5.80361	6.49014e-09	4.09461e-08	LOC106584414
gene50426	LOC106588846	101.033	6.36187	0.728638	8.73119	2.52009e-18	4.75544e-17	LOC106588846
gene15651	LOC106608743	39.9802	6.35903	0.953139	6.67167	2.5291e-11	2.18462e-10	LOC106608743
gene19899	LOC106612918	483.919	6.35859	0.529051	12.0189	2.82811e-33	1.98056e-31	LOC106612918
gene31342	LOC106570185	93.7053	6.35814	0.654902	9.70854	2.77274e-22	7.52641e-21	LOC106570185
gene45254	LOC106584020	59.553	6.35677	0.775448	8.19755	2.45337e-16	3.68987e-15	LOC106584020
gene8336	LOC106601971	40.6875	6.35644	0.886034	7.17404	7.28177e-13	7.58768e-12	syt17
gene46963	LOC106585678	17.1873	6.35634	1.25185	5.07755	3.82327e-07	1.882e-06	LOC106585678
gene44420	LOC106583304	28.7944	6.35464	0.897141	7.08321	1.40855e-12	1.4169e-11	LOC106583304
gene2420	LOC106565090	521.192	6.3468	0.421852	15.0451	3.71792e-51	9.74062e-49	LOC106565090
gene22670	LOC106561833	12.1732	6.33771	1.5294	4.14392	3.41421e-05	0.000122413	myrf
gene26966	LOC106566027	23.0572	6.33181	1.15513	5.48146	4.21829e-08	2.37485e-07	LOC106566027
gene22408	LOC106561555	39.6934	6.33093	0.760057	8.32954	8.11575e-17	1.28794e-15	LOC106561555
gene28470	LOC106567372	34.1677	6.33071	1.16342	5.44147	5.28418e-08	2.93662e-07	LOC106567372
gene40902	LOC106579787	12.0861	6.32994	1.2669	4.99642	5.84038e-07	2.79932e-06	fgf12
gene34202	LOC106573055	1609.4	6.3298	0.482644	13.1148	2.70759e-39	3.00942e-37	LOC106573055
gene12732	LOC106606078	44.6941	6.32423	0.835378	7.5705	3.71789e-14	4.45827e-13	LOC106606078
gene37389	LOC106576285	12.0717	6.32368	1.63031	3.87882	0.000104966	0.000342529	LOC106576285
gene48526	LOC106587202	113.597	6.32287	0.729305	8.66972	4.33169e-18	7.92424e-17	LOC106587202
gene77160	LOC106592998	16.8338	6.32133	0.966373	6.5413	6.09878e-11	5.01278e-10	LOC106592998
gene27987	LOC106566816	16.6802	6.31839	1.39035	4.54445	5.50787e-06	2.25786e-05	LOC106566816
gene30762	LOC106569650	57.0365	6.31558	0.722139	8.74565	2.21731e-18	4.20301e-17	LOC106569650
gene32275	LOC106571141	489.436	6.31376	0.688377	9.17196	4.6451e-20	1.02175e-18	LOC106571141
gene40183	LOC106579321	101.445	6.31367	0.526132	12.0001	3.54663e-33	2.47194e-31	LOC106579321
gene9048	LOC106602559	59.9985	6.31082	0.799036	7.89805	2.83294e-15	3.80967e-14	LOC106602559
gene45667	LOC106584394	22.1309	6.30665	0.869658	7.25188	4.11028e-13	4.38096e-12	LOC106584394
gene36556	LOC106575464	11.9016	6.30147	1.06263	5.93006	3.02821e-09	1.99499e-08	LOC106575464
gene328	LOC106571499	67.7173	6.29594	0.820697	7.67146	1.70056e-14	2.11902e-13	LOC106571499
gene29052	LOC106567843	131.437	6.29483	0.814676	7.72678	1.103e-14	1.39868e-13	pde2a
gene20622	LOC106613611	149.647	6.29453	0.511367	12.3092	8.08086e-35	6.3741e-33	LOC106613611
gene24316	LOC106563474	20.6989	6.29284	1.34239	4.68779	2.76174e-06	1.18789e-05	LOC106563474
gene32968	LOC106571794	157.444	6.29241	0.417408	15.075	2.36643e-51	6.37048e-49	LOC106571794
gene31657	LOC106570519	32.7766	6.28852	0.913497	6.884	5.81941e-12	5.42092e-11	LOC106570519
gene2129	LOC100194813	16.4989	6.28637	1.07504	5.84757	4.98805e-09	3.20342e-08	bmcc1
gene34058	LOC106572912	22.2082	6.28472	1.0615	5.92062	3.20733e-09	2.10449e-08	LOC106572912
gene28692	LOC106567574	76.6861	6.2843	0.511691	12.2814	1.13955e-34	8.91673e-33	LOC106567574
gene43695	LOC106582520	16.3592	6.28356	1.51075	4.15924	3.19307e-05	0.00011492	LOC106582520
gene34008	LOC106572869	109.263	6.28119	0.872092	7.20244	5.91466e-13	6.21611e-12	LOC106572869
gene31236	LOC106569913	362.975	6.27917	0.71925	8.73016	2.54314e-18	4.79585e-17	LOC106569913
gene497	LOC106589077	16.335	6.27398	1.17355	5.34615	8.98444e-08	4.83459e-07	LOC106589077
gene47141	LOC106585897	109.051	6.27212	0.921986	6.80283	1.02581e-11	9.28161e-11	LOC106585897
gene28878	LOC106568004	16.3467	6.27137	1.34216	4.6726	2.97407e-06	1.27083e-05	LOC106568004
gene24064	LOC106563287	28.2705	6.27014	1.33645	4.69164	2.71023e-06	1.16727e-05	LOC106563287
gene51201	LOC106589641	42.6754	6.26688	0.648062	9.67019	4.03613e-22	1.08355e-20	wnk4
gene54243	LOC106591782	16.1515	6.26053	1.0481	5.9732	2.32645e-09	1.55821e-08	LOC106591782
gene52761	LOC106596195	2341.82	6.24473	0.462317	13.5075	1.41306e-41	1.95582e-39	LOC106596195
gene66280	LOC106595269	950.878	6.24335	0.703003	8.88096	6.62863e-19	1.31599e-17	LOC106595269
gene64344	LOC106592192	21.415	6.23514	0.871781	7.15219	8.54047e-13	8.80599e-12	LOC106592192
gene28680	LOC106567566	16.0107	6.23514	1.0602	5.88109	4.07569e-09	2.64586e-08	LOC106567566
gene42009	LOC100286657	1913.11	6.23199	0.418041	14.9076	2.94117e-50	7.3138e-48	tssp
gene33364	LOC106572102	121.534	6.22993	0.51582	12.0777	1.38494e-33	9.88767e-32	LOC106572102
gene22773	LOC106561929	41.7727	6.2267	0.778224	8.00116	1.23249e-15	1.72873e-14	LOC106561929
gene3368	LOC106574204	36.3191	6.22133	1.02738	6.05551	1.39973e-09	9.6188e-09	LOC106574204
gene34664	LOC106573501	11.2165	6.21836	1.64643	3.77688	0.000158804	0.000500139	cssa16h15orf27
gene26970	LOC106566023	16.1361	6.21769	1.64622	3.77696	0.000158754	0.000500035	LOC106566023
gene75544	LOC106592749	30.9914	6.21442	0.825487	7.52819	5.14493e-14	6.08986e-13	LOC106592749
gene36579	LOC106575483	611.488	6.21408	0.415066	14.9713	1.13094e-50	2.88566e-48	LOC106575483
gene36844	LOC106575751	82.5045	6.21359	0.915334	6.78833	1.13438e-11	1.02262e-10	LOC106575751
gene12041	LOC106605466	51.0119	6.21343	0.738608	8.41236	4.01851e-17	6.6096e-16	LOC106605466
gene47154	LOC106585908	37.3791	6.2116	0.843296	7.36586	1.76011e-13	1.95855e-12	spef2
gene7503	LOC106601076	1367.84	6.20129	0.452707	13.6982	1.04047e-42	1.55767e-40	LOC106601076
gene38793	LOC106577678	15.2931	6.20048	1.2216	5.0757	3.86068e-07	1.89883e-06	LOC106577678
gene692	LOC106600514	46.4276	6.19632	0.959576	6.45736	1.06548e-10	8.47041e-10	LOC106600514
gene18739	LOC106611762	11.0823	6.19515	1.38715	4.46611	7.96543e-06	3.18563e-05	LOC106611762
gene11091	LOC106604489	11.0026	6.19423	1.02399	6.04913	1.4563e-09	9.98417e-09	LOC106604489
gene45558	LOC106584316	221.097	6.19406	0.394551	15.699	1.53606e-55	5.8536e-53	LOC106584316
gene66279	LOC106595268	16262.7	6.19289	0.405869	15.2583	1.44878e-52	4.2941e-50	LOC106595268
gene15650	LOC106608739	68.3641	6.19046	0.914259	6.77101	1.27888e-11	1.14619e-10	LOC106608739
gene48722	LOC106587483	36.9581	6.18995	0.839686	7.37174	1.68414e-13	1.8818e-12	LOC106587483
gene49814	LOC106588431	96.3375	6.18965	0.942977	6.56394	5.24028e-11	4.34611e-10	LOC106588431
gene21272	LOC106560454	39.7904	6.18855	1.35289	4.57432	4.77769e-06	1.97453e-05	LOC106560454
gene14629	LOC106607816	172.129	6.18504	0.658636	9.39068	5.96153e-21	1.41873e-19	LOC106607816
gene29555	LOC106568489	86.6716	6.18332	0.650349	9.50769	1.94935e-21	4.84745e-20	shc3
gene31949	LOC106570809	20.2601	6.18163	0.836379	7.39094	1.45793e-13	1.63846e-12	LOC106570809
gene6088	LOC106598820	35.2827	6.1661	1.19019	5.18076	2.20979e-07	1.12436e-06	b3gnt5
gene10741	LOC106604166	15.0285	6.16511	0.984408	6.26276	3.78223e-10	2.79904e-09	LOC106604166
gene35477	LOC106574241	20.6664	6.16404	1.00533	6.13138	8.7119e-10	6.15984e-09	LOC106574241
gene51413	LOC106589857	29.4213	6.15999	1.0227	6.02326	1.70941e-09	1.16163e-08	LOC106589857
gene50195	LOC106588612	89.8655	6.15658	0.817749	7.52869	5.12513e-14	6.06887e-13	LOC106588612
gene39893	LOC106578801	24.8543	6.15573	0.907672	6.78188	1.1862e-11	1.06605e-10	LOC106578801
gene22335	LOC106561493	10.7234	6.15311	1.5308	4.01953	5.83139e-05	0.000199662	LOC106561493
gene10189	LOC106603640	137.341	6.15189	0.538265	11.4291	2.99118e-30	1.60751e-28	LOC106603640
gene12105	LOC106605416	376.36	6.15104	0.450109	13.6657	1.62804e-42	2.41271e-40	LOC106605416
gene16109	LOC106609210	33.9123	6.14857	0.943734	6.51516	7.26143e-11	5.91046e-10	LOC106609210
gene29229	LOC106568251	24.6858	6.14492	0.840224	7.31343	2.60403e-13	2.83947e-12	LOC106568251
gene45936	LOC106584654	111.904	6.14422	0.921651	6.66653	2.61915e-11	2.25841e-10	LOC106584654
gene44891	LOC106583694	14.7961	6.14274	1.30718	4.69924	2.61129e-06	1.12714e-05	LOC106583694
gene48092	LOC100196125	55.0078	6.14252	0.764087	8.03902	9.05593e-16	1.28495e-14	rsph1
gene9936	LOC106603392	163.045	6.13833	0.400215	15.3376	4.28996e-53	1.36827e-50	LOC106603392
gene22057	LOC106561254	68.4205	6.13548	0.577261	10.6286	2.1935e-26	8.69782e-25	b4galnt3
gene46264	LOC106585180	87.0692	6.13431	0.676657	9.06561	1.2391e-19	2.64237e-18	LOC106585180
gene15558	LOC106608634	45.3193	6.13144	0.75709	8.0987	5.55501e-16	8.02564e-15	LOC106608634
gene11875	LOC106605207	236.395	6.13128	0.468258	13.0938	3.57241e-39	3.91139e-37	etv1
gene43589	LOC100195861	28.9394	6.13075	0.942207	6.5068	7.67674e-11	6.22778e-10	clm8
gene39540	LOC106578440	34.2041	6.13071	1.00284	6.11336	9.75555e-10	6.84661e-09	LOC106578440
gene33564	LOC106572391	10.5265	6.12755	1.49488	4.09904	4.14874e-05	0.00014623	LOC106572391
gene53728	LOC106592336	68.2261	6.12753	1.60526	3.81715	0.000135004	0.000430494	LOC106592336
gene48344	LOC106587112	83.5236	6.12704	0.661951	9.25603	2.12167e-20	4.82607e-19	LOC106587112
gene31146	LOC106569991	251.623	6.12245	0.807615	7.58089	3.4318e-14	4.12533e-13	LOC106569991
gene31942	LOC106570803	14.809	6.12042	1.12773	5.42722	5.72384e-08	3.16477e-07	LOC106570803
gene4526	LOC106586122	23.9745	6.11786	1.01605	6.02124	1.73082e-09	1.17546e-08	LOC106586122
gene44739	LOC106583422	24.9112	6.11722	0.92572	6.60807	3.8937e-11	3.28596e-10	LOC106583422
gene13683	LOC106606919	38.9962	6.11536	0.646556	9.45836	3.12821e-21	7.62384e-20	LOC106606919
gene7505	LOC106601077	17573.9	6.11475	0.43551	14.0404	8.81826e-45	1.55876e-42	LOC106601077
gene9113	LOC106602685	122.395	6.10989	0.78769	7.75671	8.71582e-15	1.11243e-13	LOC106602685
gene47866	LOC106586629	60.8182	6.10105	1.12932	5.40239	6.5759e-08	3.6033e-07	LOC106586629
gene8550	LOC106602218	29.3369	6.09993	0.999788	6.10123	1.05256e-09	7.34839e-09	LOC106602218
gene44404	LOC106583168	24.0968	6.09968	0.943019	6.46824	9.91499e-11	7.93605e-10	LOC106583168
gene21749	LOC100286547	19.5695	6.09519	0.938448	6.49497	8.30492e-11	6.71141e-10	akr1d1
gene51004	LOC106589483	19.7496	6.09503	1.44677	4.21285	2.52167e-05	9.24688e-05	LOC106589483
gene14655	LOC106607833	10.2861	6.09215	1.33206	4.57347	4.79712e-06	1.982e-05	LOC106607833
gene19299	LOC106612280	14.4695	6.09073	1.09285	5.57323	2.50053e-08	1.45437e-07	LOC106612280
gene4331	LOC100195621	10.3451	6.08988	1.11586	5.45756	4.82717e-08	2.69438e-07	nr0b2
gene21113	LOC106560295	14.479	6.08505	1.13807	5.34682	8.95149e-08	4.81775e-07	LOC106560295
gene24106	LOC106563253	14.3979	6.08428	1.05186	5.78428	7.28229e-09	4.56364e-08	LOC106563253
gene7195	LOC106600896	81.1631	6.0838	0.615204	9.88907	4.6433e-23	1.34103e-21	LOC106600896
gene51355	LOC106589809	14.0511	6.07744	1.22113	4.97689	6.46138e-07	3.07636e-06	LOC106589809
gene11064	LOC106604502	154.428	6.07718	0.662132	9.1782	4.38339e-20	9.68537e-19	LOC106604502
gene7510	LOC101448011	2105.37	6.07665	0.45282	13.4196	4.64356e-41	6.11014e-39	hbb1
gene329	LOC106571436	18.7586	6.07603	0.881484	6.89295	5.46454e-12	5.11144e-11	LOC106571436
gene3920	LOC106579424	54.6869	6.07385	0.803927	7.55523	4.18111e-14	4.98517e-13	LOC106579424
gene1618	LOC100196698	59.3511	6.07127	0.969996	6.25906	3.87295e-10	2.86112e-09	perp
gene9397	LOC106602848	32.7677	6.07051	1.01527	5.97919	2.24256e-09	1.5058e-08	LOC106602848
gene32722	LOC106571711	10.1137	6.06702	1.09094	5.56127	2.67826e-08	1.55098e-07	LOC106571711
gene14129	LOC106607283	2235.51	6.06493	0.57602	10.529	6.34843e-26	2.43506e-24	LOC106607283
gene37123	LOC106576027	10.079	6.06468	1.28845	4.70694	2.51465e-06	1.08783e-05	LOC106576027
gene33641	LOC106572497	19.0969	6.06139	1.06169	5.70922	1.13496e-08	6.92088e-08	LOC106572497
gene41252	LOC106579952	10.093	6.06078	1.06789	5.67547	1.38308e-08	8.3471e-08	cux2
gene38747	LOC106577626	18.46	6.05834	0.877793	6.90178	5.13536e-12	4.81736e-11	adgrl3
gene25773	LOC106564824	231.311	6.05716	0.567335	10.6765	1.3111e-26	5.31375e-25	LOC106564824
gene32897	LOC106571557	75.1738	6.05587	0.54475	11.1168	1.03955e-28	4.9761e-27	plcb4
gene22181	LOC106561275	27.7361	6.05274	0.76931	7.86774	3.611e-15	4.79663e-14	LOC106561275
gene32272	LOC106571144	129.734	6.05179	0.722403	8.37731	5.4153e-17	8.79852e-16	LOC106571144
gene53458	LOC106595411	14.0281	6.05086	1.18737	5.09602	3.46876e-07	1.71584e-06	LOC106595411
gene6476	LOC106599272	9.97644	6.04781	1.80004	3.35982	0.000779919	0.00213123	LOC106599272
gene43095	LOC106581937	14.1385	6.04746	1.10135	5.49096	3.99757e-08	2.26056e-07	ccdc80
gene51985	LOC106590443	50.1822	6.04624	0.704194	8.58604	9.0017e-18	1.59986e-16	LOC106590443
gene26116	LOC100194887	293.289	6.0456	0.782457	7.72642	1.10611e-14	1.40201e-13	fbli1
gene11380	LOC106604733	42.3584	6.04529	0.771307	7.83771	4.58823e-15	6.02113e-14	LOC106604733
gene20156	LOC106613145	4636.53	6.04246	0.353072	17.1139	1.16829e-65	8.57026e-63	LOC106613145
gene39218	LOC106578131	9.91784	6.03751	1.82922	3.30059	0.000964804	0.00258258	ovol1
gene5672	LOC106596230	13.7849	6.03716	1.22349	4.93438	8.0407e-07	3.76838e-06	LOC106596230
gene45120	LOC106583878	213.893	6.03486	0.678451	8.89505	5.83916e-19	1.16478e-17	LOC106583878
gene13861	LOC106607089	9.91481	6.03421	1.22244	4.93619	7.96635e-07	3.73532e-06	LOC106607089
gene7630	LOC106601258	213.288	6.03092	0.435078	13.8617	1.08093e-43	1.77194e-41	LOC106601258
gene3560	LOC100196088	22.7071	6.03023	0.820581	7.34873	2.00096e-13	2.21062e-12	acbd7
gene41353	LOC106579869	9.80475	6.02742	1.09493	5.50487	3.69445e-08	2.09764e-07	gnrh1
gene35479	LOC106574237	18.7185	6.02737	0.946227	6.3699	1.89147e-10	1.46057e-09	LOC106574237
gene30451	LOC106569316	171.499	6.02322	0.708424	8.50228	1.85905e-17	3.17337e-16	LOC106569316
gene48514	LOC106587213	59.1906	6.02096	0.714705	8.4244	3.6259e-17	6.00422e-16	LOC106587213
gene32030	LOC106570894	13.1935	6.01971	1.67722	3.58909	0.000331831	0.000980754	fras1
gene46038	LOC106584760	54.2302	6.0186	1.69555	3.54965	0.000385743	0.00112435	LOC106584760
gene30786	LOC106569680	22.5265	6.01643	1.01888	5.90492	3.52824e-09	2.30834e-08	LOC106569680
gene48954	LOC106587720	88.1174	6.01605	0.642683	9.36084	7.91027e-21	1.86285e-19	LOC106587720
gene15654	LOC106608708	28.2095	6.01551	1.01044	5.95338	2.62655e-09	1.74527e-08	LOC106608708
gene38049	LOC106576938	23.609	6.00857	1.3097	4.58775	4.48039e-06	1.86137e-05	LOC106576938
gene81375	LOC106594777	6377.34	6.0021	0.452908	13.2524	4.37184e-40	5.19363e-38	LOC106594777
gene44606	LOC106583526	44.485	6.00068	0.664517	9.03014	1.71454e-19	3.60386e-18	LOC106583526
gene1762	LOC106612488	22.6301	5.99959	1.35049	4.44253	8.89066e-06	3.53159e-05	LOC106612488
gene22843	LOC106561995	35.3325	5.99808	0.760658	7.88537	3.13594e-15	4.1979e-14	neto2
gene17692	LOC106610748	22.8235	5.99561	0.968277	6.19204	5.93923e-10	4.29037e-09	LOC106610748
gene42780	LOC106581618	223.886	5.99489	0.489727	12.2413	1.87038e-34	1.44428e-32	lmo7
gene24242	LOC106563396	954.315	5.98696	0.464106	12.9	4.50234e-38	4.60321e-36	LOC106563396
gene48090	LOC106586845	40.0809	5.98547	0.802883	7.45497	8.98863e-14	1.03636e-12	pde9a
gene3389	LOC106574332	13.3578	5.98128	1.26513	4.72781	2.26952e-06	9.89078e-06	LOC106574332
gene2851	LOC106569125	62.606	5.98041	0.590597	10.126	4.23412e-24	1.35635e-22	LOC106569125
gene3873	LOC106579115	26.2221	5.97998	0.892387	6.70111	2.06836e-11	1.81332e-10	LOC106579115
gene37290	LOC106576188	17.3227	5.97603	0.909496	6.57071	5.00759e-11	4.16372e-10	LOC106576188
gene24706	LOC106563853	24.8755	5.97579	1.37259	4.35367	1.33879e-05	5.15608e-05	spg20
gene28525	LOC106567416	12.8184	5.9754	1.65099	3.61928	0.000295427	0.000880879	LOC106567416
gene778	LOC106601129	17.8767	5.97227	0.987935	6.04521	1.49215e-09	1.0218e-08	LOC106601129
gene17643	LOC106610693	206.947	5.97167	0.422452	14.1357	2.28691e-45	4.19404e-43	LOC106610693
gene35038	LOC106573901	235.958	5.97102	0.502442	11.884	1.43377e-32	9.58338e-31	LOC106573901
gene35559	LOC106574465	12.9413	5.96754	1.1368	5.24943	1.52573e-07	7.92523e-07	LOC106574465
gene44262	LOC106583108	13.0575	5.96627	1.17565	5.07485	3.87802e-07	1.90703e-06	LOC106583108
gene14090	LOC106607322	212.957	5.96464	0.678049	8.79676	1.40826e-18	2.72396e-17	LOC106607322
gene7507	LOC106601074	5791.73	5.96371	0.440822	13.5286	1.06019e-41	1.48139e-39	LOC106601074
gene50465	LOC106588891	50.0386	5.96231	0.750811	7.94116	2.00299e-15	2.74643e-14	LOC106588891
gene35810	LOC100136390	31.1431	5.96103	1.12639	5.29215	1.20888e-07	6.37986e-07	LOC100136390
gene37426	LOC106576314	9.39997	5.95866	1.69412	3.51726	0.000436023	0.00125729	LOC106576314
gene19633	LOC106612638	17.0187	5.94769	0.991021	6.00158	1.95406e-09	1.32024e-08	LOC106612638
gene12894	LOC106606240	17.0284	5.94495	1.2489	4.76015	1.93445e-06	8.52549e-06	LOC106606240
gene9417	LOC106602863	188.219	5.93506	0.576026	10.3035	6.79645e-25	2.34898e-23	LOC106602863
gene28672	LOC106567559	30.0809	5.93427	0.681175	8.71181	2.99048e-18	5.59627e-17	LOC106567559
gene16409	LOC100286544	472.634	5.9272	0.387473	15.2971	7.99902e-53	2.47069e-50	nmes1
gene45891	LOC106584620	202.723	5.92456	0.44624	13.2766	3.1632e-40	3.85008e-38	LOC106584620
gene41471	LOC100306742	97.7486	5.92351	0.68029	8.70732	3.1114e-18	5.80036e-17	dao
gene15440	LOC106608548	2043.83	5.92261	0.397907	14.8844	4.16107e-50	1.02604e-47	LOC106608548
gene81409	LOC106590880	68.7407	5.92114	0.657228	9.00926	2.07457e-19	4.3112e-18	LOC106590880
gene16928	LOC106610011	27.6905	5.92084	1.28794	4.59714	4.28334e-06	1.78481e-05	LOC106610011
gene6606	LOC106600431	12.8013	5.91942	1.05059	5.63436	1.75706e-08	1.04409e-07	LOC106600431
gene37140	LOC100194827	42.7798	5.91293	0.908379	6.50932	7.54916e-11	6.13106e-10	acot5
gene14450	LOC106607676	49.6986	5.91044	0.648652	9.11188	8.09672e-20	1.75079e-18	LOC106607676
gene5028	LOC106590431	257.961	5.90826	1.22621	4.8183	1.44785e-06	6.524e-06	LOC106590431
gene2461	LOC106565553	42.9288	5.90459	0.791571	7.45934	8.69591e-14	1.00537e-12	LOC106565553
gene44642	LOC106583498	202.542	5.90042	0.751442	7.85213	4.09039e-15	5.40163e-14	LOC106583498
gene34123	LOC106572978	38.9129	5.89374	0.917622	6.42284	1.33751e-10	1.05247e-09	LOC106572978
gene32265	LOC106571117	46.8251	5.89158	0.76317	7.71988	1.16438e-14	1.47333e-13	LOC106571117
gene25727	LOC106564863	1549.8	5.88812	0.229751	25.6282	7.39651e-145	1.08518e-140	LOC106564863
gene7188	LOC106600905	29.2832	5.88325	0.72257	8.14212	3.88429e-16	5.71312e-15	LOC106600905
gene33303	LOC106572153	7186.68	5.88186	0.482167	12.1988	3.15416e-34	2.38537e-32	alas2
gene25953	LOC106565277	45.6581	5.88171	0.812918	7.23531	4.64473e-13	4.92557e-12	LOC106565277
gene29433	LOC106568351	131.32	5.88158	0.584461	10.0632	8.03035e-24	2.51478e-22	LOC106568351
gene26609	LOC106565889	56.7964	5.88082	0.60103	9.78458	1.3114e-22	3.64398e-21	LOC106565889
gene50347	LOC106588722	1314.14	5.87893	0.867686	6.77541	1.24053e-11	1.11284e-10	LOC106588722
gene39779	LOC106578689	41.3234	5.87837	1.14591	5.12987	2.89948e-07	1.44767e-06	LOC106578689
gene12282	LOC106605619	3481.72	5.87689	0.261933	22.4366	1.72885e-111	7.24711e-108	LOC106605619
gene38270	LOC106577167	12.384	5.87093	1.3628	4.308	1.6474e-05	6.23977e-05	LOC106577167
gene11082	LOC106604495	141.019	5.87084	0.744717	7.88332	3.18801e-15	4.25983e-14	LOC106604495
gene15645	LOC106608793	16.6343	5.87035	1.3766	4.2644	2.00442e-05	7.48385e-05	LOC106608793
gene8815	LOC106602395	16.3706	5.86763	0.857629	6.84168	7.82691e-12	7.18827e-11	LOC106602395
gene7804	LOC106601418	44.9883	5.86668	0.851164	6.89254	5.48038e-12	5.12462e-11	LOC106601418
gene12096	LOC106605423	67.1129	5.86414	0.970188	6.04434	1.50026e-09	1.0264e-08	LOC106605423
gene4299	LOC106583279	28.8294	5.86305	0.684393	8.5668	1.06401e-17	1.87741e-16	smpdl3b
gene32077	LOC106570939	41.1011	5.86305	0.849513	6.90165	5.14015e-12	4.82031e-11	LOC106570939
gene6758	LOC106599936	12.3716	5.86205	1.10924	5.28476	1.25867e-07	6.6224e-07	LOC106599936
gene12080	LOC106605434	547.74	5.86055	0.485371	12.0744	1.443e-33	1.02772e-31	LOC106605434
gene30356	LOC100136518	12.3859	5.85971	1.13796	5.14932	2.61427e-07	1.31444e-06	igfbp-1b1
gene6124	LOC106598877	28.9818	5.85561	0.964398	6.07178	1.26502e-09	8.72578e-09	LOC106598877
gene7773	LOC106601398	16.078	5.85447	1.2208	4.79561	1.62183e-06	7.24672e-06	LOC106601398
gene32261	LOC106571110	21.5073	5.84969	1.34433	4.35137	1.35288e-05	5.20554e-05	LOC106571110
gene41457	LOC106580321	17.0545	5.84788	1.67952	3.48187	0.000497921	0.00141684	LOC106580321
gene43709	LOC106582541	20.207	5.84761	0.802967	7.2825	3.27689e-13	3.53117e-12	LOC106582541
gene20747	LOC106613722	705.205	5.84517	0.546994	10.686	1.18378e-26	4.81103e-25	LOC106613722
gene51469	LOC106589915	416.908	5.84106	0.668003	8.74406	2.24875e-18	4.25984e-17	LOC106589915
gene42440	LOC100194960	12.1225	5.83738	1.04599	5.58074	2.39494e-08	1.39819e-07	acpl2
gene44578	LOC106583547	151.496	5.83676	0.629053	9.27865	1.71638e-20	3.92548e-19	LOC106583547
gene34711	LOC106573752	44.4372	5.83025	0.721061	8.08566	6.18305e-16	8.90232e-15	hydin
gene14144	LOC100194587	12.1262	5.83003	1.02628	5.68075	1.34104e-08	8.11009e-08	LOC100194587
gene29569	LOC106568495	262.572	5.82811	0.783216	7.44125	9.97336e-14	1.14629e-12	grp
gene26545	LOC106565628	37.0142	5.82799	0.833343	6.99351	2.68096e-12	2.6023e-11	LOC106565628
gene2031	LOC106561213	107.714	5.8256	0.556383	10.4705	1.18039e-25	4.41225e-24	LOC106561213
gene13851	LOC106607079	58.6809	5.82057	0.953104	6.10696	1.01547e-09	7.10296e-09	LOC106607079
gene3073	LOC106571993	22.861	5.81633	0.979103	5.94046	2.84219e-09	1.88131e-08	lmx1b
gene2537	LOC106566753	48.0607	5.81591	0.661908	8.78659	1.5417e-18	2.96644e-17	fbxw5
gene562	LOC106595839	19.6841	5.81432	0.950704	6.11581	9.60705e-10	6.74886e-09	LOC106595839
gene48700	LOC106587461	14.8363	5.81248	1.41188	4.11684	3.84104e-05	0.000136186	LOC106587461
gene38277	LOC106577176	11.9452	5.80926	1.57055	3.69886	0.000216572	0.000664249	LOC106577176
gene17909	LOC106611038	11.9418	5.80917	1.15365	5.03546	4.76706e-07	2.31206e-06	LOC106611038
gene12625	LOC106605976	11.8477	5.80865	1.00218	5.79601	6.79128e-09	4.27266e-08	LOC106605976
gene31338	LOC106570190	11.9212	5.80822	1.26098	4.60611	4.10264e-06	1.71413e-05	LOC106570190
gene34953	LOC106573832	15.7748	5.80621	1.01284	5.73263	9.88847e-09	6.08679e-08	LOC106573832
gene18161	LOC106611224	36.1535	5.80566	0.746072	7.78164	7.15923e-15	9.22183e-14	LOC106611224
gene19563	LOC106612699	178.799	5.8031	0.595419	9.74625	1.91412e-22	5.26391e-21	LOC106612699
gene13923	LOC106607190	74.781	5.80137	0.787159	7.37001	1.70611e-13	1.90351e-12	LOC106607190
gene48385	LOC106587148	28.0196	5.80008	0.883583	6.56427	5.2287e-11	4.33774e-10	LOC106587148
gene10999	LOC106604402	16.1164	5.79951	1.33887	4.33165	1.47995e-05	5.65224e-05	LOC106604402
gene8767	LOC106602333	333.556	5.79901	0.482997	12.0063	3.29196e-33	2.2999e-31	LOC106602333
gene40587	LOC106579460	455.951	5.79646	0.306911	18.8865	1.47368e-79	1.8801e-76	lrrc31
gene43935	LOC106582764	39.7116	5.79559	0.87999	6.58598	4.51899e-11	3.78211e-10	epha2
gene46310	LOC106585144	35.0534	5.79416	0.752796	7.69684	1.39467e-14	1.75188e-13	LOC106585144
gene21667	LOC106561056	16.161	5.79315	1.10993	5.2194	1.79507e-07	9.24892e-07	LOC106561056
gene50492	LOC106588919	81.2011	5.7906	0.413163	14.0153	1.25633e-44	2.20746e-42	LOC106588919
gene41441	LOC106580341	832.526	5.78859	0.381759	15.1629	6.22325e-52	1.73913e-49	LOC106580341
gene23964	LOC106563136	58.8018	5.78777	0.933979	6.1969	5.75867e-10	4.16917e-09	LOC106563136
gene11314	LOC106604672	158.093	5.78776	0.513721	11.2663	1.9239e-29	9.68317e-28	LOC106604672
gene19987	LOC106613012	35.489	5.78772	0.71863	8.05383	8.02426e-16	1.1441e-14	LOC106613012
gene31274	LOC106569873	618.14	5.78703	0.433383	13.3532	1.13541e-40	1.42988e-38	LOC106569873
gene4270	LOC106583005	23.0631	5.78485	0.997597	5.79878	6.67981e-09	4.20884e-08	LOC106583005
gene47843	LOC100195847	38.0303	5.77308	0.807714	7.14743	8.84165e-13	9.09999e-12	call4
gene21110	LOC106560293	57.2843	5.77274	0.679188	8.49947	1.90457e-17	3.24163e-16	LOC106560293
gene21473	LOC106560661	14.9422	5.77099	0.950126	6.07393	1.24818e-09	8.6218e-09	LOC106560661
gene40411	LOC106579130	435.032	5.77059	0.367016	15.723	1.05248e-55	4.11773e-53	LOC106579130
gene17533	LOC106610593	30.4586	5.76723	0.990333	5.82352	5.76192e-09	3.66512e-08	LOC106610593
gene36999	LOC106575911	172.852	5.76551	0.605109	9.52805	1.60273e-21	4.01956e-20	LOC106575911
gene41507	LOC106580280	372.593	5.75787	0.774701	7.43237	1.06668e-13	1.22073e-12	LOC106580280
gene50271	LOC106588713	15.0619	5.75733	0.963132	5.97771	2.2629e-09	1.51876e-08	LOC106588713
gene21683	LOC106561039	59.0097	5.75727	0.627523	9.17459	4.53276e-20	9.98534e-19	LOC106561039
gene34522	LOC106573381	26.2898	5.75671	0.758775	7.58685	3.27782e-14	3.94994e-13	LOC106573381
gene52219	LOC106590683	53.7437	5.75356	0.844592	6.81224	9.60884e-12	8.7427e-11	LOC106590683
gene14364	LOC100196095	628.675	5.75345	0.450569	12.7693	2.43301e-37	2.34071e-35	rhbg
gene5127	LOC106591333	41.969	5.75045	0.827331	6.9506	3.63729e-12	3.47765e-11	LOC106591333
gene2693	LOC106568131	54.4271	5.74828	0.946596	6.07258	1.25871e-09	8.68431e-09	lhfpl2
gene46768	LOC100380332	49.9142	5.74662	0.609445	9.42927	4.12965e-21	9.98159e-20	olm2a
gene41937	LOC106580782	15.1074	5.74594	0.987941	5.81608	6.0245e-09	3.82138e-08	LOC106580782
gene9868	LOC106603333	30.8375	5.74467	0.986335	5.82426	5.73672e-09	3.64988e-08	cnga2
gene19037	LOC106612020	19.0243	5.74113	0.775799	7.40028	1.35896e-13	1.5331e-12	lrp2bp
gene38819	LOC106577743	22.2953	5.73909	1.32668	4.3259	1.5191e-05	5.79348e-05	LOC106577743
gene21134	LOC106560309	63.8171	5.7374	0.612329	9.36979	7.2679e-21	1.71847e-19	tgfbr3
gene11090	LOC100380490	37.8693	5.73376	0.771157	7.43526	1.0436e-13	1.19665e-12	fa55c
gene20395	LOC106613383	369.984	5.73006	0.709643	8.07457	6.77156e-16	9.70205e-15	st14
gene33140	LOC106571979	36.2833	5.72986	0.879415	6.51554	7.24302e-11	5.89712e-10	LOC106571979
gene45733	LOC106584265	21.9731	5.72666	0.931086	6.15052	7.72298e-10	5.50276e-09	LOC106584265
gene7504	LOC100136584	5012.5	5.72506	0.437092	13.0981	3.37696e-39	3.71124e-37	hbb1
gene49953	LOC106588259	239.77	5.72476	0.526451	10.8742	1.52926e-27	6.61846e-26	LOC106588259
gene36325	LOC106575248	18.7241	5.71937	1.09503	5.22305	1.75998e-07	9.07772e-07	LOC106575248
gene40458	LOC106579097	14.7614	5.71777	0.933284	6.12651	8.98263e-10	6.33447e-09	LOC106579097
gene39728	LOC106578646	89.4799	5.71545	0.522184	10.9453	6.99931e-28	3.10712e-26	LOC106578646
gene18930	LOC106611915	316.12	5.71317	0.562671	10.1537	3.19188e-24	1.03835e-22	LOC106611915
gene42013	LOC106580848	47.8584	5.71306	0.821795	6.95193	3.60324e-12	3.44734e-11	LOC106580848
gene28302	LOC106567172	29.8262	5.70958	1.19158	4.79159	1.65462e-06	7.38652e-06	LOC106567172
gene29739	LOC106568651	72.4836	5.70601	1.41834	4.02303	5.74532e-05	0.000197014	proc
gene21046	LOC106560235	140.757	5.69997	0.639662	8.91091	5.0615e-19	1.01517e-17	LOC106560235
gene3963	LOC106579970	54.9693	5.6997	0.80453	7.08451	1.39533e-12	1.40409e-11	LOC106579970
gene3018	LOC106571461	18.8185	5.6981	1.22171	4.66402	3.1009e-06	1.32132e-05	LOC106571461
gene11687	LOC106605049	439.789	5.69226	0.452959	12.5668	3.21354e-36	2.85742e-34	LOC106605049
gene46223	LOC106585212	28.4056	5.69221	0.724462	7.85715	3.9296e-15	5.201e-14	LOC106585212
gene14140	LOC106607273	10.9574	5.68971	1.3161	4.32315	1.53815e-05	5.86307e-05	LOC106607273
gene44208	LOC106582965	11.1518	5.68943	1.38694	4.10214	4.09345e-05	0.00014442	LOC106582965
gene15662	LOC106608731	96.9785	5.68789	0.750833	7.57544	3.57919e-14	4.29371e-13	LOC106608731
gene4608	LOC106588435	37.233	5.68749	0.721954	7.87792	3.32874e-15	4.43776e-14	LOC106588435
gene16191	LOC106609299	42.2928	5.68482	0.962718	5.90497	3.527e-09	2.30805e-08	LOC106609299
gene10892	LOC106604249	28.2008	5.68338	0.901847	6.30194	2.93949e-10	2.20316e-09	LOC106604249
gene21526	LOC100196497	90.3703	5.68248	0.929155	6.11575	9.61048e-10	6.74965e-09	phla2
gene61416	LOC100196868	54.7498	5.68099	0.513931	11.054	2.09635e-28	9.68711e-27	uchl1
gene7276	LOC100194486	15.2469	5.68055	1.40634	4.03925	5.36214e-05	0.000185173	hoxb3aa
gene45243	LOC106584010	49.6956	5.68046	0.716751	7.9253	2.27602e-15	3.10052e-14	LOC106584010
gene42436	LOC106581292	17.8835	5.67985	0.909923	6.24212	4.31674e-10	3.17698e-09	LOC106581292
gene40143	LOC106579016	10.7716	5.6784	1.27516	4.45307	8.46493e-06	3.37207e-05	LOC106579016
gene36008	LOC106574934	32.3691	5.67818	0.83781	6.77741	1.22347e-11	1.09787e-10	LOC106574934
gene27240	LOC106566188	72.5283	5.6762	0.699753	8.11173	4.99058e-16	7.25662e-15	LOC106566188
gene12407	LOC106605757	10.8818	5.67603	1.28396	4.42072	9.83745e-06	3.8788e-05	LOC106605757
gene39889	LOC106578797	10.8932	5.67588	1.43958	3.94274	8.05573e-05	0.000268613	LOC106578797
gene13830	LOC106607028	44.9347	5.67385	0.859614	6.60047	4.09861e-11	3.446e-10	LOC106607028
gene26837	LOC106566001	14.3601	5.67233	1.08339	5.23572	1.64339e-07	8.50628e-07	LOC106566001
gene32263	LOC106571111	40.4522	5.66943	0.866553	6.5425	6.04977e-11	4.9739e-10	LOC106571111
gene23001	LOC106562090	72.546	5.66904	0.787506	7.19873	6.07773e-13	6.38293e-12	LOC106562090
gene15648	LOC106608735	39.5206	5.66832	0.982913	5.76686	8.07627e-09	5.0272e-08	LOC106608735
gene2287	LOC106563770	25.0285	5.66793	0.713391	7.94505	1.94106e-15	2.66775e-14	LOC106563770
gene26216	LOC100196771	10.784	5.66754	1.18713	4.77416	1.80462e-06	7.99654e-06	gtr11
gene1800	LOC106612143	10.6527	5.66115	1.06732	5.30408	1.13243e-07	6.00553e-07	LOC106612143
gene28203	LOC106567084	22.0338	5.66029	0.954754	5.92853	3.05654e-09	2.01229e-08	LOC106567084
gene33597	LOC106572446	14.442	5.65459	0.973294	5.80975	6.25681e-09	3.95676e-08	LOC106572446
gene19851	LOC106612852	31.6379	5.65206	0.695758	8.12361	4.52528e-16	6.60624e-15	LOC106612852
gene17182	LOC106610275	439.325	5.64643	0.435868	12.9545	2.21705e-38	2.29876e-36	LOC106610275
gene14962	LOC106608189	18.3399	5.64357	1.16433	4.84705	1.25312e-06	5.70259e-06	LOC106608189
gene6266	LOC106599141	33.5124	5.64204	0.851184	6.62846	3.39207e-11	2.88921e-10	LOC106599141
gene42306	LOC106581144	54.1928	5.64136	0.69362	8.13321	4.18057e-16	6.1274e-15	LOC106581144
gene30734	LOC106569628	33.8381	5.64059	2.01216	2.80325	0.00505898	0.0115693	LOC106569628
gene26917	LOC106566066	77.6544	5.63485	0.725987	7.76164	8.38409e-15	1.07196e-13	LOC106566066
gene31990	LOC106570843	43.1608	5.63464	0.800155	7.04194	1.89581e-12	1.87745e-11	ocln
gene6731	LOC106600446	363.352	5.63463	0.400643	14.064	6.32444e-45	1.13157e-42	LOC106600446
gene17454	LOC106610497	57.1898	5.63148	0.888438	6.33863	2.31822e-10	1.76592e-09	LOC106610497
gene10388	LOC100195364	32.6291	5.63108	1.17228	4.80352	1.55898e-06	6.99039e-06	dpyl3
gene1182	LOC106606172	17.1023	5.62962	1.25479	4.48649	7.24064e-06	2.91603e-05	LOC106606172
gene36247	LOC106575220	463.903	5.62359	0.412796	13.6232	2.91639e-42	4.2575e-40	LOC106575220
gene9902	LOC106603363	10.4005	5.62159	1.37386	4.09181	4.28028e-05	0.000150389	LOC106603363
gene10251	LOC106603702	10.5907	5.62027	1.12273	5.0059	5.56022e-07	2.67377e-06	LOC106603702
gene52968	LOC106591796	10.4872	5.61913	1.15858	4.85001	1.23456e-06	5.62773e-06	LOC106591796
gene31195	LOC106569950	20.828	5.61889	1.04914	5.35571	8.52207e-08	4.5959e-07	LOC106569950
gene8803	LOC106602364	13.9021	5.61445	0.952178	5.89643	3.71449e-09	2.42371e-08	LOC106602364
gene17810	LOC106610880	34.9486	5.61415	0.697954	8.04373	8.71451e-16	1.24011e-14	LOC106610880
gene4682	LOC106587823	27.2433	5.61311	0.765951	7.32828	2.33127e-13	2.55248e-12	LOC106587823
gene25497	LOC106564693	10.3444	5.61276	1.39506	4.0233	5.73892e-05	0.000196818	LOC106564693
gene11248	LOC106604624	98.3379	5.61242	0.520816	10.7762	4.45907e-27	1.86651e-25	LOC106604624
gene29975	LOC106568959	58.6948	5.61232	0.626816	8.95371	3.43741e-19	7.0093e-18	LOC106568959
gene4513	LOC106586175	845.478	5.60938	0.395124	14.1965	9.62628e-46	1.83418e-43	LOC106586175
gene23156	LOC106562314	14.3897	5.60916	1.40424	3.99445	6.48435e-05	0.000219788	LOC106562314
gene30472	LOC106569299	37.6808	5.60801	0.911307	6.15381	7.56445e-10	5.39401e-09	c8a
gene38045	LOC106576933	31.7031	5.60766	1.16815	4.80045	1.58307e-06	7.0878e-06	shtn1
gene51063	LOC106589535	35.1923	5.60661	0.862999	6.49666	8.21207e-11	6.64003e-10	LOC106589535
gene26612	LOC106565884	28.1549	5.60151	1.12264	4.98959	6.05075e-07	2.89306e-06	LOC106565884
gene50917	LOC106589406	71.9965	5.59827	0.625345	8.95228	3.48205e-19	7.09048e-18	LOC106589406
gene32482	LOC106571316	17.0938	5.5956	0.870862	6.42536	1.31556e-10	1.03631e-09	LOC106571316
gene15663	LOC106608733	17.2844	5.59471	1.20997	4.62386	3.76662e-06	1.58295e-05	LOC106608733
gene12831	LOC106606175	27.1664	5.59428	0.649945	8.60731	7.47938e-18	1.33903e-16	LOC106606175
gene19915	LOC106612802	27.1321	5.5929	0.718704	7.78192	7.14313e-15	9.20514e-14	LOC106612802
gene24519	LOC106563698	234.022	5.59288	0.814176	6.86938	6.44832e-12	5.9764e-11	LOC106563698
gene27827	LOC106566712	30.4261	5.58966	0.807296	6.92393	4.39281e-12	4.158e-11	LOC106566712
gene15443	LOC106608552	74.7774	5.58945	0.60555	9.23037	2.69703e-20	6.10641e-19	s100p
gene29143	LOC100195771	13.5761	5.58732	1.40591	3.97417	7.06245e-05	0.000237598	rn133
gene11578	LOC106604931	17.4442	5.58521	1.01588	5.49788	3.84388e-08	2.17701e-07	LOC106604931
gene34296	LOC106573124	26.3416	5.5741	1.06862	5.21619	1.82642e-07	9.40389e-07	cttnbp2
gene26817	LOC106565967	37.7685	5.56987	0.852067	6.53689	6.28097e-11	5.15675e-10	LOC106565967
gene1518	LOC106609787	26.8443	5.56943	0.669977	8.31286	9.34244e-17	1.47305e-15	LOC106609787
gene43470	LOC100380829	16.642	5.56877	1.19413	4.66345	3.1095e-06	1.32369e-05	tf2l1
gene30247	LOC106569257	42.9675	5.56504	1.11743	4.98021	6.35154e-07	3.02751e-06	LOC106569257
gene27351	LOC106566304	84.8845	5.56269	0.806606	6.89641	5.33332e-12	4.99348e-11	LOC106566304
gene15831	LOC106608936	13.4323	5.5592	1.02867	5.40428	6.507e-08	3.56821e-07	LOC106608936
gene19898	LOC106612811	3011.02	5.55603	0.24975	22.2464	1.22253e-109	4.48408e-106	itgae
gene38808	LOC106577670	37.8911	5.55383	1.10905	5.00771	5.50802e-07	2.65041e-06	LOC106577670
gene41227	LOC106579972	32.238	5.5538	0.979706	5.66884	1.43767e-08	8.64101e-08	LOC106579972
gene14516	LOC106607732	184.842	5.55252	0.552933	10.0419	9.97009e-24	3.0795e-22	LOC106607732
gene29875	LOC106568765	202.873	5.55182	0.577509	9.61339	7.01972e-22	1.82768e-20	LOC106568765
gene36580	LOC106575484	84.5684	5.54648	0.655524	8.46114	2.6478e-17	4.45496e-16	LOC106575484
gene18487	LOC106611530	48.4119	5.5449	0.77701	7.13619	9.59508e-13	9.84091e-12	xpnpep2
gene42670	LOC106581519	145.883	5.54453	0.582215	9.52316	1.67996e-21	4.20965e-20	LOC106581519
gene13610	LOC106606842	9.93506	5.54294	1.22388	4.52901	5.92616e-06	2.41583e-05	LOC106606842
gene7506	LOC106601079	1026.39	5.5422	0.482673	11.4823	1.61908e-30	8.91343e-29	LOC106601079
gene70219	LOC106594227	70.7582	5.54067	0.580246	9.54884	1.31161e-21	3.33506e-20	LOC106594227
gene2288	LOC106563758	3730.23	5.53892	0.303181	18.2693	1.45217e-74	1.46934e-71	LOC106563758
gene13287	LOC106606635	2218.95	5.53846	0.345597	16.0258	8.44201e-58	3.69722e-55	LOC106606635
gene7411	LOC106601038	16.5775	5.535	0.812772	6.81003	9.7575e-12	8.86422e-11	LOC106601038
gene3675	LOC106577032	69.4804	5.5344	0.73564	7.52324	5.34346e-14	6.30958e-13	LOC106577032
gene51775	LOC106590220	29.1443	5.53187	0.780621	7.0865	1.37546e-12	1.38456e-11	arhgap21
gene41222	LOC106580257	9.84282	5.53059	1.36169	4.06157	4.87432e-05	0.000169484	LOC106580257
gene44137	LOC106583026	19.3836	5.52929	0.857012	6.45183	1.10509e-10	8.77111e-10	LOC106583026
gene58888	LOC106591656	48.6156	5.52737	0.617233	8.95508	3.39485e-19	6.92733e-18	LOC106591656
gene32402	LOC106571247	9.5103	5.52493	1.37964	4.00463	6.21154e-05	0.000211322	LOC106571247
gene31638	LOC106570513	9.85143	5.52359	1.08664	5.08317	3.71183e-07	1.8296e-06	LOC106570513
gene2114	LOC106561919	42.8259	5.52308	0.609337	9.06408	1.25656e-19	2.6757e-18	LOC106561919
gene11337	LOC106604692	176.116	5.52276	0.566811	9.74356	1.96537e-22	5.39474e-21	LOC106604692
gene8350	LOC106601982	16.2574	5.51666	0.834173	6.61333	3.75769e-11	3.18492e-10	LOC106601982
gene46943	LOC106585692	90.4364	5.51299	0.602528	9.14977	5.70559e-20	1.25033e-18	pcsk5
gene11708	LOC106605071	9.77037	5.51115	1.12587	4.89501	9.83001e-07	4.54884e-06	LOC106605071
gene48666	LOC100286689	12.7335	5.511	0.989429	5.56988	2.54916e-08	1.4806e-07	dbnd1
gene26813	LOC106565964	25.5512	5.50647	0.874051	6.29994	2.9776e-10	2.23058e-09	LOC106565964
gene28585	LOC106567488	290.23	5.50445	0.322604	17.0626	2.81769e-65	2.01657e-62	LOC106567488
gene32850	LOC106571585	93.4527	5.50419	0.676186	8.14005	3.95105e-16	5.80549e-15	LOC106571585
gene11372	LOC106604724	112.472	5.50322	0.665265	8.27222	1.3149e-16	2.04143e-15	LOC106604724
gene37334	LOC106576234	22.7648	5.50103	1.30541	4.21403	2.50856e-05	9.20107e-05	LOC106576234
gene12523	LOC106605873	100.625	5.49953	0.676136	8.13377	4.16157e-16	6.1026e-15	LOC106605873
gene22078	LOC106561234	39.24	5.49863	0.750987	7.32186	2.44548e-13	2.67254e-12	LOC106561234
gene21584	LOC106560771	18.2116	5.49841	1.17992	4.65999	3.16218e-06	1.34436e-05	LOC106560771
gene45669	LOC106584397	19.5763	5.49404	0.806185	6.81487	9.43515e-12	8.59e-11	LOC106584397
gene23746	LOC106562905	94.9489	5.49301	0.510652	10.7569	5.50151e-27	2.2801e-25	LOC106562905
gene57319	LOC106592093	13.2319	5.49265	1.14526	4.79598	1.61881e-06	7.23436e-06	gpr19
gene1554	LOC106610381	75.929	5.49085	0.420153	13.0687	4.97e-39	5.40129e-37	LOC106610381
gene49295	LOC106588072	43.968	5.4902	0.804332	6.82578	8.74475e-12	7.98374e-11	rhpn2
gene37676	LOC106576604	9.80728	5.48587	1.73699	3.15827	0.00158708	0.00406438	LOC106576604
gene42031	LOC106580868	9.80388	5.48563	1.70141	3.22417	0.00126338	0.00330368	LOC106580868
gene19726	LOC106612537	18.8711	5.48322	1.13978	4.81079	1.50336e-06	6.75649e-06	LOC106612537
gene8106	LOC106601738	123.907	5.48272	0.51236	10.7009	1.00793e-26	4.11918e-25	LOC106601738
gene29198	LOC106568097	31.7484	5.48059	0.894934	6.12401	9.125e-10	6.43023e-09	LOC106568097
gene4020	LOC106580392	21.6937	5.47785	1.17139	4.67637	2.91996e-06	1.25008e-05	LOC106580392
gene5234	LOC106592009	166.67	5.47392	0.386963	14.1458	1.98127e-45	3.67951e-43	LOC106592009
gene46362	LOC100306838	234.057	5.47286	0.430402	12.7157	4.83779e-37	4.52087e-35	addb
gene30210	LOC106569066	62.8077	5.46968	0.814681	6.71389	1.89498e-11	1.6673e-10	LOC106569066
gene28199	LOC106567081	12.0264	5.46894	1.46399	3.73563	0.000187244	0.0005816	LOC106567081
gene38325	LOC106577222	36.6862	5.46782	0.684242	7.99106	1.33782e-15	1.86754e-14	LOC106577222
gene4175	LOC106582231	31.3616	5.46776	0.663489	8.24092	1.70886e-16	2.62392e-15	LOC106582231
gene12036	LOC106605471	43.2282	5.46711	1.2345	4.42861	9.4844e-06	3.74967e-05	LOC106605471
gene21670	LOC106561052	104.492	5.46603	0.695299	7.86142	3.79813e-15	5.03381e-14	LOC106561052
gene6754	LOC106600038	81.6328	5.45963	0.615155	8.87521	6.98031e-19	1.38293e-17	LOC106600038
gene3196	LOC106572945	15.5925	5.45924	1.05043	5.19715	2.02363e-07	1.03521e-06	LOC106572945
gene15071	LOC106608256	104.124	5.458	0.499789	10.9206	9.18677e-28	4.02339e-26	LOC106608256
gene53141	LOC106593477	36.1359	5.4568	0.817821	6.67236	2.51718e-11	2.1756e-10	LOC106593477
gene32803	LOC106571642	9.55754	5.45599	1.49456	3.65055	0.000261675	0.000789221	LOC106571642
gene25225	LOC106564374	96.148	5.45493	0.451022	12.0946	1.1279e-33	8.1317e-32	LOC106564374
gene36667	LOC106575578	63.603	5.45474	0.827032	6.59556	4.23644e-11	3.55679e-10	LOC106575578
gene21399	LOC106560590	24.5393	5.45116	1.0371	5.25616	1.47093e-07	7.66906e-07	LOC106560590
gene19948	LOC106612936	18.3911	5.45105	0.776997	7.01554	2.29058e-12	2.24791e-11	LOC106612936
gene63339	LOC106593474	15.6538	5.44722	1.3164	4.13796	3.504e-05	0.000125327	LOC106593474
gene32654	LOC106571459	16.1982	5.44603	1.15142	4.72982	2.24714e-06	9.80198e-06	LOC106571459
gene26627	LOC100380857	53.8605	5.44541	0.655607	8.30591	9.90539e-17	1.55513e-15	LOC100380857
gene52209	LOC106590671	24.5074	5.44304	0.641237	8.48835	2.09593e-17	3.56321e-16	LOC106590671
gene48377	LOC106587141	49.3586	5.44259	0.574509	9.47347	2.70694e-21	6.64683e-20	LOC106587141
gene9118	LOC106602690	85.03	5.44086	1.35083	4.02778	5.63051e-05	0.000193552	LOC106602690
gene9089	LOC100194544	24.6006	5.43853	1.00614	5.40534	6.46845e-08	3.54906e-07	acy3
gene34670	LOC106573529	109.407	5.43795	0.718322	7.57035	3.7223e-14	4.46174e-13	LOC106573529
gene56007	LOC106594573	15.3885	5.43682	0.887108	6.1287	8.86007e-10	6.25706e-09	LOC106594573
gene24218	LOC100306741	49.5864	5.43681	0.915791	5.93674	2.90754e-09	1.92133e-08	cldx
gene19054	LOC106612036	110.98	5.4357	0.423096	12.8474	8.89005e-38	8.84273e-36	LOC106612036
gene7498	LOC100136576	7965.56	5.42882	0.445281	12.1919	3.43356e-34	2.58335e-32	LOC100136576
gene4584	LOC100306733	104.881	5.42771	1.62562	3.33886	0.000841233	0.00228262	apoh
gene31999	LOC106570851	36.1106	5.42288	0.660106	8.21516	2.11883e-16	3.20975e-15	LOC106570851
gene22495	LOC106561657	41.6713	5.41747	0.756482	7.1614	7.98598e-13	8.27446e-12	LOC106561657
gene2198	LOC106561157	63.351	5.41719	0.711551	7.61321	2.67379e-14	3.25683e-13	LOC106561157
gene11794	LOC106605182	41.8161	5.41626	1.14597	4.72635	2.28591e-06	9.95332e-06	LOC106605182
gene49977	LOC106588521	157.396	5.4148	0.535521	10.1113	4.9245e-24	1.57236e-22	LOC106588521
gene5145	LOC106591467	11.6759	5.4142	1.24571	4.34627	1.3847e-05	5.31476e-05	LOC106591467
gene14018	LOC106607375	4911.04	5.41369	0.824715	6.56432	5.22698e-11	4.33754e-10	LOC106607375
gene15592	LOC106608716	9.04693	5.40909	1.23492	4.38011	1.18618e-05	4.61618e-05	LOC106608716
gene42924	LOC106581827	32.5157	5.40889	0.818156	6.61107	3.81557e-11	3.22559e-10	LOC106581827
gene17889	LOC106611098	61.0773	5.40883	0.880188	6.14509	7.99201e-10	5.68508e-09	LOC106611098
gene75111	LOC106591160	246.646	5.40803	0.472752	11.4395	2.65509e-30	1.43478e-28	LOC106591160
gene41344	LOC106579873	130.979	5.40319	0.544852	9.9168	3.51856e-23	1.02936e-21	dock5
gene20133	LOC106613122	600.451	5.39859	0.601459	8.97583	2.81235e-19	5.78702e-18	LOC106613122
gene29883	LOC106568771	67.6039	5.39793	1.52185	3.54695	0.000389712	0.00113513	agxt
gene36204	LOC100136400	58.7486	5.39641	1.47985	3.64661	0.000265726	0.000800452	spp2
gene51779	LOC106590224	23.907	5.39502	0.740324	7.28737	3.16063e-13	3.41467e-12	gpr158
gene39605	LOC106578516	74.2598	5.39489	0.678194	7.95479	1.79431e-15	2.47767e-14	pde1c
gene20408	LOC106613396	17.5552	5.39476	0.890653	6.05708	1.38618e-09	9.53236e-09	LOC106613396
gene28089	LOC106566984	524.177	5.39419	0.33431	16.1353	1.44118e-58	6.60759e-56	kiaa1324
gene40096	LOC106578972	125.318	5.39197	0.466986	11.5463	7.70601e-31	4.37364e-29	LOC106578972
gene22319	LOC100380737	39.6526	5.39174	0.848861	6.35174	2.12898e-10	1.62896e-09	LOC100380737
gene9932	LOC106603391	44.678	5.39107	1.07564	5.01196	5.38798e-07	2.59556e-06	LOC106603391
gene45668	LOC106584396	127.878	5.39095	0.531883	10.1356	3.84055e-24	1.23297e-22	LOC106584396
gene15539	LOC106608650	11.9098	5.39057	0.953188	5.6553	1.55573e-08	9.2935e-08	LOC106608650
gene20410	LOC106613397	61.1642	5.38414	0.62261	8.64769	5.25508e-18	9.55085e-17	LOC106613397
gene20038	LOC106612972	102.277	5.37905	0.568506	9.46174	3.02865e-21	7.39348e-20	LOC106612972
gene18565	LOC106611580	75.4031	5.37853	1.55087	3.46807	0.000524203	0.00148357	LOC106611580
gene3954	LOC106579857	65.0399	5.37827	0.656512	8.19218	2.56539e-16	3.84652e-15	LOC106579857
gene39597	LOC106578510	152.971	5.37811	0.749876	7.17199	7.39151e-13	7.69656e-12	LOC106578510
gene35304	LOC106574202	248.046	5.37796	0.458382	11.7325	8.68846e-32	5.4827e-30	LOC106574202
gene33295	LOC106572161	51.555	5.37688	0.810677	6.63257	3.29889e-11	2.81475e-10	LOC106572161
gene40575	LOC106579474	114.26	5.3727	0.455566	11.7934	4.21901e-32	2.72684e-30	LOC106579474
gene15699	LOC106608824	29.7146	5.37119	0.974114	5.51393	3.50917e-08	2.00213e-07	dnah2
gene7475	LOC106601145	12.0268	5.36975	1.29918	4.13319	3.57759e-05	0.000127648	LOC106601145
gene29472	LOC106568399	381.997	5.3694	0.423163	12.6887	6.828e-37	6.32032e-35	LOC106568399
gene21630	LOC106561091	78.8135	5.36836	0.584521	9.18421	4.1456e-20	9.18071e-19	hsd17b12
gene22930	LOC106562147	143.921	5.36642	0.687923	7.80091	6.14645e-15	7.9627e-14	LOC106562147
gene14920	LOC106608137	240.822	5.36143	1.40301	3.82138	0.000132709	0.000424423	LOC106608137
gene35747	LOC106574654	22.926	5.35877	0.864408	6.19936	5.6694e-10	4.11165e-09	LOC106574654
gene22556	LOC106561719	156.23	5.35794	0.593618	9.02591	1.78213e-19	3.73789e-18	LOC106561719
gene16884	LOC106609968	278.523	5.35694	0.325514	16.4569	7.48653e-61	3.92281e-58	LOC106609968
gene16445	LOC106609559	330.562	5.35272	0.405297	13.2069	8.00547e-40	9.28476e-38	LOC106609559
gene41166	LOC106580033	17.551	5.35198	1.14548	4.67227	2.97895e-06	1.27273e-05	LOC106580033
gene47357	LOC106586130	13.7859	5.35092	1.49978	3.5678	0.00035999	0.00105484	LOC106586130
gene34958	LOC106573836	40.5493	5.35048	0.764003	7.00322	2.50152e-12	2.43699e-11	LOC106573836
gene43865	LOC106582704	137.387	5.34973	0.571826	9.35552	8.31924e-21	1.95446e-19	LOC106582704
gene2289	LOC106563782	446.427	5.34617	0.572239	9.34254	9.40506e-21	2.20074e-19	LOC106563782
gene9487	LOC106602929	77.4075	5.34041	0.626621	8.52255	1.56075e-17	2.7019e-16	LOC106602929
gene51736	LOC106590187	131.639	5.33946	0.552087	9.67141	3.98841e-22	1.07172e-20	LOC106590187
gene14019	LOC106607372	15710.6	5.33887	0.448566	11.9021	1.15415e-32	7.74969e-31	LOC106607372
gene28333	LOC106567200	11.0741	5.33827	1.32319	4.03441	5.47396e-05	0.000188701	slc52a3
gene44633	LOC106583509	14.2599	5.33803	0.961954	5.54915	2.87067e-08	1.65587e-07	LOC106583509
gene22833	LOC106561986	40.159	5.33544	0.806329	6.61695	3.66677e-11	3.11235e-10	LOC106561986
gene46973	LOC106585667	94.2166	5.33489	0.468295	11.3922	4.57512e-30	2.43203e-28	LOC106585667
gene30539	LOC106569366	14.1214	5.3337	1.02686	5.1942	2.05605e-07	1.05051e-06	LOC106569366
gene32303	LOC106571158	10.8967	5.3335	1.24258	4.29228	1.76849e-05	6.6649e-05	efhc1
gene7385	LOC106601018	9030.22	5.33277	0.467216	11.4139	3.56251e-30	1.90757e-28	LOC106601018
gene5469	LOC106594308	31.1221	5.33214	0.642141	8.30369	1.00929e-16	1.58202e-15	LOC106594308
gene12162	LOC106605515	17.4974	5.33184	0.811687	6.56883	5.07115e-11	4.21538e-10	LOC106605515
gene7514	LOC106601051	833.354	5.33162	0.440961	12.0909	1.17982e-33	8.48518e-32	LOC106601051
gene48470	LOC106587254	413.343	5.33133	0.905262	5.88927	3.87905e-09	2.52491e-08	dpep1
gene28614	LOC106567513	151.978	5.33121	0.52538	10.1473	3.40535e-24	1.10169e-22	LOC106567513
gene45525	LOC106584291	50.6681	5.33069	1.11542	4.77909	1.76088e-06	7.81569e-06	LOC106584291
gene41065	LOC106580113	40.9031	5.3281	0.597159	8.92241	4.56236e-19	9.18199e-18	LOC106580113
gene36658	LOC106575572	23.4606	5.32788	1.22226	4.35904	1.30633e-05	5.03967e-05	LOC106575572
gene26164	LOC106565095	57.2097	5.32736	0.753595	7.06927	1.55751e-12	1.56033e-11	nfasc
gene15921	LOC106609012	42.1383	5.32537	0.588175	9.05405	1.37756e-19	2.92275e-18	LOC106609012
gene18786	LOC106611721	15.0186	5.31808	1.5135	3.51377	0.000441793	0.00127168	LOC106611721
gene20847	LOC106614013	126.915	5.31265	0.53836	9.86821	5.71758e-23	1.64481e-21	tmigd2
gene37846	LOC106576843	33.5545	5.31265	0.769152	6.90715	4.94472e-12	4.64446e-11	abcc2
gene48387	LOC106587149	19.3312	5.31248	1.1062	4.80246	1.56728e-06	7.02548e-06	LOC106587149
gene158	LOC106607199	25.0323	5.30533	0.813536	6.52132	6.96896e-11	5.68344e-10	LOC106607199
gene24630	LOC106563781	16.975	5.30113	0.929161	5.70528	1.1615e-08	7.07679e-08	LOC106563781
gene25618	LOC106564958	820.551	5.29919	0.604607	8.76468	1.87304e-18	3.57352e-17	LOC106564958
gene18290	LOC106611348	10.977	5.2983	0.868311	6.10184	1.04853e-09	7.32371e-09	dnah14
gene49744	LOC106588498	206.509	5.2933	0.857154	6.17543	6.59822e-10	4.73957e-09	LOC106588498
gene44258	LOC106583111	28.1618	5.29073	0.725934	7.28816	3.14206e-13	3.39711e-12	LOC106583111
gene43001	LOC106581761	301.865	5.28655	0.387674	13.6366	2.42655e-42	3.578e-40	LOC106581761
gene15884	LOC106609024	16.2281	5.28632	0.792501	6.67043	2.55055e-11	2.20177e-10	LOC106609024
gene13029	LOC106606377	28.1773	5.28543	0.998345	5.2942	1.19542e-07	6.31451e-07	LOC106606377
gene11177	LOC106604536	14.0277	5.28479	0.937316	5.63822	1.71822e-08	1.02288e-07	LOC106604536
gene5265	LOC106592293	11.3677	5.2818	1.34666	3.92214	8.77659e-05	0.000290766	LOC106592293
gene76241	LOC106594895	14.0309	5.27933	1.0979	4.80856	1.52023e-06	6.82605e-06	LOC106594895
gene31172	LOC100194764	161.575	5.27887	0.513256	10.2851	8.22819e-25	2.81727e-23	tbb5
gene40697	LOC106579598	40.8132	5.27887	1.05907	4.98445	6.2137e-07	2.96662e-06	LOC106579598
gene46526	LOC106585259	792.041	5.27836	0.384429	13.7304	6.67573e-43	1.03098e-40	LOC106585259
gene12335	LOC106605687	544.288	5.27723	1.47706	3.57279	0.000353195	0.00103659	LOC106605687
gene20283	LOC106613270	19.5666	5.27197	1.13046	4.66354	3.10811e-06	1.32329e-05	LOC106613270
gene23615	LOC106562770	122.453	5.27187	0.442606	11.911	1.03747e-32	6.99829e-31	LOC106562770
gene30349	LOC106569169	13.5034	5.27132	1.00161	5.26284	1.41849e-07	7.40751e-07	LOC106569169
gene44310	LOC106583071	169.016	5.2703	0.538993	9.77806	1.3987e-22	3.87556e-21	LOC106583071
gene451	LOC106582172	19.7106	5.27028	1.06849	4.93248	8.1193e-07	3.804e-06	LOC106582172
gene19441	LOC106612419	226.507	5.26924	0.419338	12.5656	3.26245e-36	2.89215e-34	LOC106612419
gene77427	LOC100195815	54.6711	5.26885	0.940839	5.60016	2.14153e-08	1.25678e-07	anx2a
gene6284	LOC106599162	13.337	5.26745	0.967377	5.44509	5.17806e-08	2.88092e-07	LOC106599162
gene32325	LOC106571174	72.0888	5.26493	0.879871	5.98376	2.18051e-09	1.46682e-08	LOC106571174
gene17204	LOC106610295	58.4072	5.26361	0.889797	5.91552	3.30826e-09	2.16829e-08	LOC106610295
gene51447	LOC106589885	43.4366	5.26166	0.607822	8.65657	4.86179e-18	8.85535e-17	hid1
gene41381	LOC100195425	160.645	5.25829	0.609758	8.62357	6.48959e-18	1.16753e-16	adb4c
gene1380	LOC100196543	432.758	5.25777	0.430158	12.2229	2.34639e-34	1.78832e-32	LOC100196543
gene1890	LOC106613793	32.7081	5.25526	0.80348	6.54063	6.12621e-11	5.03392e-10	LOC106613793
gene2269	LOC106563573	71.7424	5.2552	0.627694	8.37224	5.65353e-17	9.15516e-16	rai14
gene27936	LOC106566858	27.7044	5.25495	0.721719	7.28116	3.3095e-13	3.5637e-12	LOC106566858
gene31211	LOC106569935	685.113	5.25438	0.398156	13.1968	9.15554e-40	1.054e-37	LOC106569935
gene27501	LOC106566430	59.4192	5.25225	0.737023	7.1263	1.03101e-12	1.04972e-11	LOC106566430
gene2124	LOC106561989	18.8886	5.25218	0.849467	6.18291	6.29313e-10	4.53486e-09	LOC106561989
gene21254	LOC106560474	15.6895	5.24951	0.93247	5.62968	1.80545e-08	1.07133e-07	LOC106560474
gene16084	LOC106609237	21.4526	5.24873	0.824596	6.36521	1.95019e-10	1.50117e-09	LOC106609237
gene32766	LOC106571674	100.926	5.24825	0.57704	9.09512	9.44861e-20	2.02817e-18	LOC106571674
gene75719	LOC106593985	16.2429	5.24821	1.33049	3.94456	7.99462e-05	0.000266696	LOC106593985
gene40333	LOC106579195	47.7506	5.24752	0.844248	6.21561	5.11267e-10	3.73094e-09	LOC106579195
gene33611	LOC106572461	10.821	5.24664	0.886161	5.92065	3.20681e-09	2.10449e-08	LOC106572461
gene12733	LOC106606079	203.579	5.2415	0.380886	13.7613	4.35487e-43	6.87017e-41	LOC106606079
gene64136	LOC106590842	31.8168	5.24044	0.700923	7.47649	7.63348e-14	8.88141e-13	LOC106590842
gene19924	LOC100380313	101.353	5.23975	0.310596	16.87	7.48245e-64	4.98994e-61	traf4
gene67048	LOC106598480	12.64	5.23824	1.28041	4.09108	4.29378e-05	0.000150781	LOC106598480
gene8765	LOC106602328	18.6168	5.2375	1.1316	4.62839	3.68521e-06	1.55077e-05	LOC106602328
gene26516	LOC106565652	15.9804	5.23677	0.953426	5.49258	3.96109e-08	2.2408e-07	LOC106565652
gene29510	LOC100136563	86.9018	5.23649	1.59887	3.27513	0.00105615	0.00279977	LOC100136563
gene33176	LOC106572259	10.4686	5.23521	1.34087	3.90434	9.44847e-05	0.000310954	LOC106572259
gene70035	LOC106596109	164.599	5.23444	0.426321	12.2782	1.1867e-34	9.261e-33	LOC106596109
gene36881	LOC106575789	24.3799	5.23261	0.829934	6.30485	2.8847e-10	2.16485e-09	LOC106575789
gene5725	LOC106596709	10.9244	5.23145	1.26489	4.13588	3.53599e-05	0.000126347	LOC106596709
gene16799	LOC106609889	10.5099	5.22816	0.842134	6.20823	5.3584e-10	3.89766e-09	LOC106609889
gene15586	LOC106608606	24.2509	5.22741	1.15229	4.53655	5.71822e-06	2.33918e-05	LOC106608606
gene20689	LOC106613667	13.8317	5.22681	1.04399	5.00657	5.54083e-07	2.66488e-06	LOC106613667
gene22370	LOC106561524	10.4648	5.2268	1.25721	4.15745	3.2182e-05	0.000115753	tdrd12
gene21116	LOC100196402	79.1009	5.22504	0.582529	8.96958	2.97653e-19	6.10346e-18	rgs16
gene40794	LOC106579679	23.3127	5.22161	0.81488	6.40783	1.4761e-10	1.15563e-09	LOC106579679
gene3836	LOC106578919	164.453	5.22025	0.848451	6.15268	7.61855e-10	5.43127e-09	LOC106578919
gene28285	LOC106567329	54.7334	5.21982	0.896615	5.8217	5.82533e-09	3.70145e-08	LOC106567329
gene19991	LOC106613009	138.999	5.21749	1.14247	4.56684	4.95127e-06	2.04249e-05	LOC106613009
gene44882	LOC106583686	48.7014	5.21658	0.536802	9.71787	2.53007e-22	6.89962e-21	LOC106583686
gene45560	LOC106584318	11.0343	5.21652	1.48836	3.50488	0.000456807	0.00131053	LOC106584318
gene11446	LOC106604788	15.8296	5.21242	0.762029	6.84019	7.90883e-12	7.25669e-11	LOC106604788
gene25154	LOC106564300	61.5134	5.21037	0.698499	7.45939	8.69257e-14	1.00537e-12	LOC106564300
gene11926	LOC106605287	118.963	5.21021	1.70706	3.05215	0.00227212	0.0056286	LOC106605287
gene13078	LOC106606439	201.88	5.2094	0.321521	16.2023	4.85557e-59	2.26154e-56	LOC106606439
gene12599	LOC106605952	28.903	5.20872	0.625475	8.32762	8.24847e-17	1.30759e-15	LOC106605952
gene22300	LOC106561462	21.6536	5.2081	0.915531	5.68861	1.28075e-08	7.75827e-08	LOC106561462
gene30268	LOC100195268	1597.68	5.20791	0.423142	12.3077	8.23131e-35	6.47537e-33	cahz
gene40221	LOC106579290	13.0034	5.20697	1.01686	5.12062	3.04535e-07	1.51611e-06	LOC106579290
gene31559	LOC106570416	28.5299	5.20377	0.934535	5.5683	2.57237e-08	1.49319e-07	LOC106570416
gene2381	LOC106564789	81.925	5.20364	0.545955	9.53127	1.55372e-21	3.90404e-20	LOC106564789
gene11874	LOC106605208	38.7585	5.20249	0.618233	8.41509	3.92589e-17	6.46813e-16	dgkb
gene29131	LOC106567780	40.0254	5.1935	1.18711	4.37491	1.21483e-05	4.71957e-05	LOC106567780
gene14691	LOC106607866	24.4344	5.19285	1.22123	4.25216	2.11715e-05	7.87869e-05	LOC106607866
gene25359	LOC106564502	46.937	5.19212	0.854541	6.07592	1.2328e-09	8.51957e-09	LOC106564502
gene15657	LOC106608737	474.498	5.19107	0.501779	10.3453	4.39365e-25	1.54956e-23	LOC106608737
gene35355	LOC106574385	46.6902	5.18509	0.665799	7.78777	6.82046e-15	8.79705e-14	LOC106574385
gene1387	LOC106608212	10.0205	5.18318	1.2687	4.08543	4.39953e-05	0.00015418	morn2
gene20966	LOC106613915	23.497	5.18175	1.13675	4.55838	5.15498e-06	2.1215e-05	LOC106613915
gene52013	LOC106590473	74.2007	5.1815	0.969562	5.34417	9.08322e-08	4.88506e-07	LOC106590473
gene14686	LOC106607861	98.2209	5.18078	0.496796	10.4284	1.83984e-25	6.70638e-24	LOC106607861
gene12130	LOC106605391	50.8816	5.18074	0.905915	5.7188	1.07282e-08	6.55963e-08	LOC106605391
gene33960	LOC106572812	45.4763	5.17594	0.766159	6.75571	1.42141e-11	1.26773e-10	LOC106572812
gene22597	LOC106561761	57.5292	5.17546	0.827123	6.25718	3.92006e-10	2.8952e-09	LOC106561761
gene21360	LOC106560550	113.529	5.17346	1.70037	3.04256	0.00234576	0.00578855	LOC106560550
gene9989	LOC106603573	10.2392	5.17236	1.01537	5.09408	3.50446e-07	1.73175e-06	slc13a5
gene11934	LOC106605297	78.8688	5.16994	0.446295	11.5841	4.95914e-31	2.86449e-29	LOC106605297
gene23984	LOC106563118	67.9802	5.16993	0.864951	5.97714	2.27085e-09	1.52375e-08	LOC106563118
gene50908	LOC106589397	20.4014	5.1695	1.12425	4.5982	4.26158e-06	1.77649e-05	LOC106589397
gene24019	LOC106563327	10.2011	5.16917	1.10138	4.69336	2.68755e-06	1.15852e-05	LOC106563327
gene44563	LOC106583558	149.375	5.16506	0.63639	8.11619	4.81045e-16	7.00859e-15	LOC106583558
gene64259	LOC106594398	37.8713	5.1648	0.599228	8.61908	6.74947e-18	1.21131e-16	LOC106594398
gene30347	LOC106569171	22.2828	5.16361	1.23518	4.18045	2.90933e-05	0.000105484	LOC106569171
gene17086	LOC106610179	23.1375	5.16143	0.783958	6.58381	4.58553e-11	3.83561e-10	LOC106610179
gene38683	LOC106577575	14.7313	5.15958	0.970795	5.31479	1.06778e-07	5.68325e-07	LOC106577575
gene17098	LOC106610192	110.934	5.15932	0.644209	8.00877	1.1586e-15	1.63132e-14	LOC106610192
gene14079	LOC106607332	77.352	5.15851	0.716618	7.19841	6.09184e-13	6.39546e-12	LOC106607332
gene45539	LOC106584303	84.9259	5.15815	1.65462	3.11743	0.00182436	0.00461486	LOC106584303
gene46598	LOC106585599	50.0466	5.15718	1.18131	4.36566	1.26739e-05	4.90166e-05	LOC106585599
gene17068	LOC106610163	31.0622	5.15595	0.750336	6.87153	6.3519e-12	5.89077e-11	wdr17
gene48378	LOC106587142	98.4867	5.15466	0.513201	10.0441	9.74993e-24	3.02156e-22	LOC106587142
gene35155	LOC106574034	167.091	5.15338	0.337204	15.2827	9.97699e-53	3.04953e-50	LOC106574034
gene20550	LOC100195361	110.081	5.15208	0.864966	5.9564	2.57861e-09	1.71535e-08	elov7
gene37220	LOC106576121	33.4963	5.15127	1.32643	3.88356	0.00010294	0.000336516	LOC106576121
gene3539	LOC106575861	234.837	5.14773	0.596169	8.63467	5.88953e-18	1.06414e-16	LOC106575861
gene37807	LOC106576876	30.5217	5.14705	0.996411	5.16559	2.39678e-07	1.21235e-06	LOC106576876
gene30220	LOC106569072	12.694	5.14551	0.979626	5.25253	1.50024e-07	7.80803e-07	LOC106569072
gene39493	LOC106578402	79.1479	5.1432	0.537088	9.57608	1.00798e-21	2.58767e-20	hnf4g
gene41295	LOC100380504	14.5742	5.13953	1.29119	3.98045	6.87849e-05	0.000231915	ccd92
gene6625	LOC106600417	24.8277	5.1395	1.10834	4.63713	3.53274e-06	1.49024e-05	c8b
gene11550	LOC106604909	111.458	5.1388	0.612376	8.39157	4.79675e-17	7.85441e-16	LOC106604909
gene34395	LOC106573181	11.9358	5.13788	1.70414	3.01494	0.0025703	0.00628923	LOC106573181
gene20367	LOC106613355	47.7339	5.13717	0.686752	7.48039	7.41043e-14	8.63559e-13	LOC106613355
gene4149	LOC106582030	246.094	5.13672	0.449293	11.4329	2.86391e-30	1.54477e-28	LOC106582030
gene43226	LOC100195061	31.6453	5.13461	1.06977	4.79973	1.58878e-06	7.10881e-06	pdzd1
gene21813	LOC106560930	24.6951	5.13118	1.09725	4.6764	2.91956e-06	1.25008e-05	LOC106560930
gene13941	LOC106607172	30.2356	5.1305	0.758395	6.76495	1.33354e-11	1.19299e-10	LOC106607172
gene9636	LOC106603091	10.0525	5.13018	0.954766	5.37323	7.7338e-08	4.20246e-07	LOC106603091
gene19042	LOC106612026	14.7941	5.1301	1.08837	4.71357	2.43417e-06	1.05566e-05	LOC106612026
gene32320	LOC106571170	12.9506	5.12939	1.45151	3.53383	0.000409585	0.00118736	LOC106571170
gene33381	LOC106572086	39.538	5.12899	1.19311	4.29885	1.71688e-05	6.48371e-05	LOC106572086
gene14903	LOC106608087	33.0882	5.12892	0.765242	6.70235	2.05093e-11	1.79858e-10	LOC106608087
gene43199	LOC100196806	158.39	5.12595	0.655613	7.81856	5.34309e-15	6.95574e-14	g12
gene41958	LOC106580801	41.0459	5.12322	0.967213	5.29689	1.17794e-07	6.22781e-07	tp53i13
gene51343	LOC100196374	47.8595	5.12305	1.27002	4.03384	5.48721e-05	0.000189069	bag2
gene26802	LOC106565937	222.696	5.12143	0.537331	9.53125	1.55401e-21	3.90404e-20	LOC106565937
gene41112	LOC106580072	158.054	5.11923	1.80734	2.83248	0.00461892	0.0106736	LOC106580072
gene21937	LOC106560819	14.6293	5.11837	1.59112	3.21683	0.00129616	0.00338134	LOC106560819
gene49286	LOC106588063	14.7315	5.11775	1.35149	3.78675	0.000152628	0.000482241	LOC106588063
gene3070	LOC106571753	29.8806	5.11605	1.08242	4.7265	2.2842e-06	9.94883e-06	pbx3
gene34413	LOC106573165	66.1048	5.11293	0.554419	9.22213	2.91246e-20	6.57387e-19	LOC106573165
gene30440	LOC106569327	562.658	5.11133	0.493071	10.3663	3.52895e-25	1.25363e-23	LOC106569327
gene26850	LOC106565992	154.111	5.10969	0.448367	11.3962	4.36657e-30	2.32538e-28	LOC106565992
gene21978	LOC106561150	1120.77	5.10824	0.54492	9.3743	6.96343e-21	1.64781e-19	LOC106561150
gene11192	LOC106604524	36.3216	5.10695	1.10898	4.6051	4.12272e-06	1.72155e-05	tdo2
gene24479	LOC106563624	94.148	5.10506	0.456517	11.1826	4.96088e-29	2.43017e-27	LOC106563624
gene32744	LOC106571690	186.647	5.10283	0.410031	12.445	1.48885e-35	1.24465e-33	itpk1
gene36845	LOC106575752	80.6061	5.10211	0.925874	5.51059	3.57637e-08	2.03849e-07	LOC106575752
gene45808	LOC106584524	27.1536	5.10047	0.959082	5.31808	1.04868e-07	5.58972e-07	LOC106584524
gene27492	LOC106566409	70.0561	5.09838	0.620989	8.2101	2.2101e-16	3.34111e-15	LOC106566409
gene26042	LOC100136451	694.518	5.09775	0.371814	13.7105	8.78792e-43	1.33608e-40	LOC100136451
gene4866	LOC106589013	36.3749	5.09746	0.677734	7.52133	5.42217e-14	6.39413e-13	LOC106589013
gene30866	LOC106569746	21.5808	5.09737	0.819583	6.21946	4.98854e-10	3.64761e-09	LOC106569746
gene32128	LOC106570987	66.1775	5.09699	0.715877	7.11992	1.07987e-12	1.09794e-11	LOC106570987
gene36561	LOC106575468	11.8846	5.09642	1.52363	3.34491	0.000823082	0.00223772	LOC106575468
gene27385	LOC106566333	12.5673	5.09557	1.40007	3.63952	0.000273145	0.00082103	LOC106566333
gene53142	LOC106593475	227.548	5.09482	0.344858	14.7737	2.166e-49	5.16723e-47	LOC106593475
gene6513	LOC106599713	12.2769	5.09478	1.2981	3.9248	8.68005e-05	0.000287828	LOC106599713
gene606	LOC106598965	43.0022	5.09478	0.705671	7.21977	5.20767e-13	5.49671e-12	syt16
gene11439	LOC106604780	55.9349	5.09348	0.690361	7.37798	1.60704e-13	1.79983e-12	klb
gene29438	LOC106568356	26.4886	5.09198	0.880902	5.78041	7.45186e-09	4.66127e-08	LOC106568356
gene50306	LOC106588781	12.3239	5.08966	0.975844	5.21565	1.83178e-07	9.4298e-07	topaz1
[truncated: 9,057 more rows]

## Sheet: DE miRNA UPDOWN
Macrophage Heterogeneity in the Intestinal Cells of Salmon: Hints From Transcriptomic and Imaging Data
Youngjin Park, Qirui Zhang, Jorge M.O. Fernandes, Geert F. Wiegertjes, and Viswanath Kiron
Supplementary Table 5. Differentially expressed micro RNAs for up or downregulation in adherent cells from distal intestine of Atlantic salmon
Differentially expressed miRNAs (up-regulation in AIC)
Micro	baseMean	log2FoldChange	lfcSE	stat	pvalue	padj
ssa-miR-192b-5p	5282.89	13.2135	0.606597	21.783	3.36147e-105	1.57989e-103
ssa-miR-196b-5p	517.266	13.1505	1.6669	7.88916	3.04217e-15	5.71929e-14
ssa-miR-2188-5p	243.034	11.9734	1.71081	6.99867	2.58395e-12	2.69879e-11
ssa-miR-429-3p	186.797	11.5931	1.72081	6.737	1.61692e-11	1.5199e-10
ssa-miR-375-3p	998577	11.5025	0.347608	33.0906	4.06014e-240	3.81653e-238
ssa-miR-194a-3p	106.774	10.8792	2.24252	4.85132	1.22641e-06	7.68553e-06
ssa-miR-192a-5p	9921.95	9.38911	0.945325	9.93215	3.01682e-23	9.45271e-22
ssa-miR-196a-5p	3036.93	8.98284	1.25972	7.1308	9.97864e-13	1.33999e-11
ssa-miR-194a-5p	2227.2	7.6523	1.29405	5.91346	3.35e-09	2.86272e-08
ssa-miR-10d-5p	1788.99	3.92242	0.675893	5.80331	6.50179e-09	5.09307e-08
ssa-miR-210-5p	496.002	3.83008	1.39267	2.75017	0.00595643	0.0169668
ssa-miR-10b-5p	6108.81	3.53737	0.664151	5.32616	1.00313e-07	6.73529e-07
ssa-miR-7a-5p	792.819	3.48918	1.37293	2.5414	0.0110409	0.0296526
ssa-miR-1338-3p	1663.99	3.33523	1.0305	3.23652	0.00120997	0.00454947
ssa-miR-125a-5p	21846.9	2.43963	0.329223	7.41027	1.26044e-13	1.97468e-12
ssa-miR-1338-5p	607.92	2.25098	0.764378	2.94485	0.00323114	0.0104734
ssa-miR-100a-5p	13148.2	2.07614	0.48619	4.27021	1.95288e-05	0.000107983
ssa-miR-23a-3p	1755.55	1.41999	0.465237	3.05219	0.00227176	0.00790908
ssa-miR-23b-3p	10223.8	1.36971	0.378897	3.615	0.00030035	0.00134442
ssa-let-7a-5p	2.94169e+06	1.01678	0.32452	3.13318	0.00172926	0.00625195
Differentially expressed miRNAs (down-regulation in AIC)
ssa-miR-19d-5p	395.009	-9.64879	1.13744	-8.4829	2.19657e-17	5.16195e-16
ssa-miR-17-5p	53.9325	-8.41118	2.2857	-3.67991	0.000233318	0.00109659
ssa-miR-92a-5p	944.253	-4.2596	1.30618	-3.26111	0.00110977	0.00453557
ssa-miR-93a-5p	133.046	-4.00474	1.53265	-2.61295	0.00897652	0.0248174
ssa-miR-92a-4-5p	401.536	-3.70296	1.52715	-2.42476	0.0153186	0.0378935
ssa-miR-92a-3-5p	627.124	-3.52319	1.01085	-3.48539	0.000491423	0.00209972
ssa-miR-155-5p	6230.94	-3.41462	0.760165	-4.49194	7.05762e-06	4.14635e-05
ssa-miR-128-1-5p	854.588	-2.82144	0.937593	-3.00924	0.00261905	0.00879252
ssa-miR-21a-5p	18442.9	-2.60042	0.368599	-7.05489	1.72734e-12	2.02962e-11
ssa-miR-181c-5p	10845.8	-1.75919	0.323228	-5.44257	5.25184e-08	3.79748e-07
ssa-miR-462b-5p	19706.2	-1.41321	0.372765	-3.79116	0.000149946	0.000741836
ssa-miR-21b-5p	231374	-1.26953	0.514461	-2.46769	0.0135988	0.0345484
ssa-miR-731-5p	37193.8	-1.15668	0.464868	-2.48819	0.0128396	0.0335257
ssa-miR-92a-3p	1.0681e+06	-1.15632	0.281063	-4.1141	3.88692e-05	0.000202983
ssa-miR-15c-5p	13391.8	-1.06205	0.365896	-2.9026	0.00370078	0.0115958
ssa-miR-25-3p	2910.51	-1.04724	0.323224	-3.23997	0.00119542	0.00454947
ssa-miR-181a-5p	104721	-1.03593	0.368091	-2.81434	0.0048878	0.0143579
